# Supplementary material for: The drug development pipeline for glioblastoma—A cross sectional assessment of the FDA Orphan Drug Product designation database
Source: PLoS One. 2021 Jul 7;16(7):e0252924. doi: 10.1371/journal.pone.0252924 (PMC8263276; doi:10.1371/journal.pone.0252924)
Supplement: S1 Table — (XLSX) [file pone.0252924.s002.xlsx]

## Sheet: Withdrawn_drugs
Name	Substance class	Target structure	Year of Designation
(4S)-4-ethyl-4-hydroxy-3,14-dioxo-3,4,12,14-tetrahydro-1-H-pyrano[3?,4?:6,7]-indolizino-[1,2-b]-quinoline-11-carbaldehyde O-(tert-butyl)-(E)-oxime	others	Unknown	2002
18-(p-[124I]-iodophenyl)octadecyl phosphocholine	small molecule	radioconjugated small molecule	2014
2-methoxyestradiol	small molecule	Inhibition of angiogenesis	2006
4,6,8-trihydroxy-10-(3,7,11-trimethyldodeca-2,6,10-trienyl)-5,10-dihydrodibenzo b,e][1,4]diazepin-11-one	small molecule	Induction of apoptosis	2009
5,12-Naphthacenedione, 10-[[3-amino-2,3,6-trideoxy-4-O-(phenylmethyl)-a-L-lyxo-hexopyranosyl]oxy]-7,8,9,10-tetrahydro-6,8,11-trihydroxy-8-(hydroxyacetyl)-1-methoxy-, hydrochloride, (8S,10S)- (9CI)	others	?	2006
Cell-penetrating dominant-negative activating transcription factor 5	small molecule	Transcription factor	2017
cilengitide	small molecule	Integrin Inhibitor	2005
cintredekin besudotox	small molecule	IL13A-pseudomonas exotoxin conjugate	2001
Human Monoclonal Antibody against Epidermal Growth Factor Receptor Linked to Monomethylauristatin F	monoclonal antibody	EGFR	2014
Recombinant humanized monoclonal antibody directed against an epidermal growth factor receptor	monoclonal antibody	EGFR	2012
Sodium monomercaptoundecahydro-closo-dodecaborate	others	Boron carrier	1984
talampanel	small molecule	Glutamate receptor	2009
transforming growth factor-beta receptor 1 kinase inhibitor	small molecule	TGFBR1	2013
