# Supplementary material for: The drug development pipeline for glioblastoma—A cross sectional assessment of the FDA Orphan Drug Product designation database
Source: PLoS One. 2021 Jul 7;16(7):e0252924. doi: 10.1371/journal.pone.0252924 (PMC8263276; doi:10.1371/journal.pone.0252924)
Supplement: S2 Table — (XLS) [file pone.0252924.s003.xls]

## Sheet: GBM_studies
NCT Number	Title	Classification of compounds/interventions used	Includes designated or approved compounds for Glioblastoma	Medication/Intervention	Outcome Measures	Sponsor/Collaborators	Gender	Age	Phases	Enrollment	Funded Bys	Study Type	Study Designs	Other IDs	Start Date	Primary Completion Date	Completion Date	First Posted	Results First Posted	Last Update Posted	Locations	Study Documents	URL
NCT01268566	A Study of MEDI-575 in Subjects With Recurrent Glioblastoma Multiforme	Targeted therapy	No	Drug: MEDI-575	Progression-free Survival Rate at 6 Months|Percentage of Participants With Best Overall Response|Percentage of Participants With Objective Response|Time to Response|Duration of Response|Time to Progression|Progression-free Survival Rate at 3 Months and 9 Months|Progression-free Survival|Overall Survival|Percentage of Participants With Expression of PDGFR Alpha in the Tumor Samples|Number of Parti…	MedImmune LLC	All	18 Years to 95 Years ¬† (Adult, Older Adult)	Phase 2	62	Industry	Interventional	Allocation: N/A|Intervention Model: Single Group Assignment|Masking: None (Open Label)|Primary Purpose: Treatment	CD-ON-MEDI-575-1042	January 2011	2012-11-01	2012-11-01	December 31, 2010	April 6, 2017	April 6, 2017	Research Site, Tucson, Arizona, United States|Research Site, Los Angeles, California, United States|Research Site, Stanford, California, United States|Research Site, Chicago, Illinois, United States|Research Site, Boston, Massachusetts, United States|Research Site, Detroit, Michigan, United States|Research Site, New York, New York, United States|Research Site, Canton, Ohio, United States|Research…		https://ClinicalTrials.gov/show/NCT01268566
NCT01280552	A Study of ICT-107 Immunotherapy in Glioblastoma Multiforme (GBM)	Targeted therapy	No	Biological: ICT-107|Biological: Placebo DC	Overall Survival (OS)|Overall Survival in HLA-A2 Patients|PFS|Progression Free Survival in HLA- A2 Patients	Precision Life Sciences Group	All	18 Years to 80 Years ¬† (Adult, Older Adult)	Phase 2	124	Industry	Interventional	Allocation: Randomized|Intervention Model: Parallel Assignment|Masking: Triple (Participant, Care Provider, Investigator)|Primary Purpose: Treatment	ICT-107-201	January 2011	December 2013	December 2015	January 20, 2011	October 7, 2014	March 20, 2017	University of Alabama at Birbingham School of Medicine, South Birmingham, Alabama, United States|Arizona Cancer Center, Tucson, Arizona, United States|UC San Diego Moores Cancer Center, La Jolla, California, United States|Cedars-Sinai Medical Center, Los Angeles, California, United States|H. Lee Moffitt Cancer Center and Research Institute, Tampa, Florida, United States|Northwestern Memorial Hosp…		https://ClinicalTrials.gov/show/NCT01280552
NCT01310868	Gliadel Wafer and Fluorescence-Guided Surgery With 5-ALA Followed by Radiation Therapy And Temozolomide in Treating Patients With Primary Glioblastoma	Chemotherapy	Yes	Drug: 5-ALA|Drug: Gliadel wafers|Radiation: Radiotherapy as normal based on standard clinical protocols determined by the neuro-oncologist|Drug: Concomitant chemotherapy as normal based on standard clinical protocols determined by the neuro-oncologist|Drug: Adjuvant chemotherapy as normal based on standard clinical protocols determined by the neuro-oncologist	Safety, Tolerability, and Feasibility of Combination Intra-operative 5-ALA and Gliadel Wafers Prior to Adjuvant Radiotherapy Plus Temozolomide|Time to Clinical Progression|Survival at 24 Months	University College, London	All	18 Years and older ¬† (Adult, Older Adult)	Phase 2	59	Other	Interventional	Allocation: N/A|Intervention Model: Single Group Assignment|Masking: None (Open Label)|Primary Purpose: Treatment	CDR0000696316|CRUK-UCL-09-0398|2010-022496-66|09/0398|10/H0304/100	May 2011	March 2015	March 2015	March 9, 2011	August 14, 2017	October 5, 2017	Addenbrooke's Hospital, Cambridge, England, United Kingdom|Royal Preston Hospital, Preston, Lancashire, United Kingdom|Ninewells Hospital, Dundee, United Kingdom|Southern General Hospital, Glasgow, United Kingdom|Hull Royal Infirmary, Hull, United Kingdom|Leeds General Infirmary, Leeds, United Kingdom|The Walton Centre, Liverpool, United Kingdom|King's College Hospital, London, United Kingdom|Uni…		https://ClinicalTrials.gov/show/NCT01310868
NCT02157103	A Study of Subcutaneous Bevacizumab in Relapsed / Progressive Glioblastoma	Targeted therapy	Yes	Drug: Bevacizumab 25 mg in 1 ml subcutaneously daily	Number of Participants With Change in Peritumoral Enhancement/Edema|Number of Toxicities Reported in Study Participants|Number of Participants With Change in Edema After Conversion From Study Treatment to Intravenous Bevacizumab	Emory University	All	18 Years and older ¬† (Adult, Older Adult)	Phase 2	3	Other	Interventional	Allocation: N/A|Intervention Model: Single Group Assignment|Masking: None (Open Label)|Primary Purpose: Treatment	IRB00062998|Winship2299-12	January 2014	2016-11-01	January 2018	June 5, 2014	April 13, 2018	May 17, 2018	Emory University Hospital Midtown, Atlanta, Georgia, United States|Emory University Winship Cancer Institutute, Atlanta, Georgia, United States		https://ClinicalTrials.gov/show/NCT02157103
NCT01209442	Hypofractionated Intensity-Modulated Radiation Therapy With Temozolomide and Bevacizumab for Glioblastoma Multiforme	Targeted therapy / Chemotherapy	Yes	Drug: Bevacizumab|Drug: Temozolomide|Radiation: RT (Radiation Therapy)	6-month Progression-free Survival|Overall Survival, Measured From the Day of Initial Diagnosis (Biopsy or Surgery) to the Time of Death From Any Cause.	University of Colorado, Denver|Genentech, Inc.	All	18 Years and older ¬† (Adult, Older Adult)	Phase 2	30	Other|Industry	Interventional	Allocation: N/A|Intervention Model: Single Group Assignment|Masking: None (Open Label)|Primary Purpose: Treatment	10-0274.cc|AVF4733s	September 16, 2010	September 7, 2014	February 3, 2017	September 27, 2010	April 12, 2019	April 12, 2019	University of Colorado Denver, University of Colorado Cancer Center, Aurora, Colorado, United States		https://ClinicalTrials.gov/show/NCT01209442
NCT00575146	Ketogenic Diet for Recurrent Glioblastoma	Other	No	Dietary Supplement: TAVARLIN	Applicability as Measured by Discontinuation of Study Treatment Due to Intolerability|Progression-free-survival|Overall Survival|Frequency of Seizures|Ketosis|Quality of Life	University Hospital Tuebingen|Evomed MedizinService GmbH	All	18 Years and older ¬† (Adult, Older Adult)	Phase 1	20	Other	Interventional	Allocation: N/A|Intervention Model: Single Group Assignment|Masking: None (Open Label)|Primary Purpose: Treatment	ERGO	December 2007	February 2010	February 2010	December 18, 2007	December 13, 2013	May 2, 2014	Senckenberg Institute of Neurooncology, Frankfurt, Germany|Department of General Neurology and Hertie-Institute of Clinical Brain Research, University of Tuebingen, Tuebingen, Germany		https://ClinicalTrials.gov/show/NCT00575146
NCT02630030	Phase 0 Analysis of Ixazomib (MLN9708) in Patients With Glioblastoma	Targeted therapy	No	Drug: Ixazomib	Concentration of Ixazomib in Tumor Tissue|Number of Patients With Safety and Tolerability of Ixazomib|Number of Participants With Treatment-Emergent Adverse Events	Emory University|Takeda	All	18 Years and older ¬† (Adult, Older Adult)	Early Phase 1	3	Other|Industry	Interventional	Allocation: N/A|Intervention Model: Single Group Assignment|Masking: None (Open Label)|Primary Purpose: Basic Science	IRB00083003|NCI-2015-01682|X16071|Winship3017-15	March 24, 2016	July 1, 2018	September 3, 2020	December 15, 2015	March 26, 2021	March 26, 2021	Emory University/Winship Cancer Institute, Atlanta, Georgia, United States	Study Protocol and Statistical Analysis Plan, https://ClinicalTrials.gov/ProvidedDocs/30/NCT02630030/Prot_SAP_000.pdf	https://ClinicalTrials.gov/show/NCT02630030
NCT01846871	Tivozanib for Recurrent Glioblastoma	Targeted therapy	No	Drug: Tivozanib	Number of Patients Alive and Progression Free After 6 Months|Number of Participants With Treatment Related Serious Adverse Events|Median Overall Survival|Median Progression-Free Survival|Best RANO Criteria Response|Steroid Dosage|Change in Tumor Volume|Median Apparent Diffusion Coefficient (ADC)|Median Ktrans|Relative Oxygen Saturation	Massachusetts General Hospital|National Comprehensive Cancer Network	All	18 Years and older ¬† (Adult, Older Adult)	Phase 2	10	Other	Interventional	Allocation: N/A|Intervention Model: Single Group Assignment|Masking: None (Open Label)|Primary Purpose: Treatment	13-069	June 2013	2014-09-01	May 2016	May 3, 2013	January 8, 2019	January 8, 2019	Massachusetts General Hospital, Boston, Massachusetts, United States		https://ClinicalTrials.gov/show/NCT01846871
NCT01402063	PPX and Concurrent Radiation for Newly Diagnosed Glioblastoma Without MGMT Methylation	Targeted therapy / Chemotherapy	Yes	Drug: PPX (CT2103)|Drug: Temozolomide	Progression Free Survival PPX/RT Versus TMZ/RT for Patients With GBM Without Methylation	Brown University|Rhode Island Hospital|Milton S. Hershey Medical Center|University of Washington|University of Massachusetts, Worcester|Maine Medical Center|University of California, San Diego|Thomas Jefferson University	All	18 Years and older ¬† (Adult, Older Adult)	Phase 2	63	Other	Interventional	Allocation: Randomized|Intervention Model: Parallel Assignment|Masking: None (Open Label)|Primary Purpose: Treatment	BrUOG 244	2011-09-01	2014-04-01	June 2015	July 26, 2011	June 11, 2015	February 17, 2020	UCSD Cancer Center, La Jolla, California, United States|Maine Medical Center, Scarborough, Maine, United States|UMASS Medical Center Cancer Center, Worcester, Massachusetts, United States|SUNY Medical Center, Syracuse, New York, United States|PSU, Hershey, Pennsylvania, United States|Thomas Jefferson University Cancer Center, Philadelphia, Pennsylvania, United States|Rhode Island Hospital, Provid…		https://ClinicalTrials.gov/show/NCT01402063
NCT01290263	Amgen 386 for Recurrent Glioblastoma	Targeted therapy	Yes	Drug: Amgen 386|Drug: Bevacizumab	6-Month Progression-Free Survival (PFS6) [Cohort A and Cohort B]|AMG 386 Maximum Tolerated Dose (MTD) [Cohort B Phase I]|AMG 386 Dose Limiting Toxicity (DLT) [Cohort B Phase I]|Best Radiographic Response [Cohort A and Cohort B]|Overall Survival (OS) [Cohort A and Cohort B]|Progression-Free Survival (PFS) [Cohort A and Cohort B]	Dana-Farber Cancer Institute|Amgen	All	18 Years and older ¬† (Adult, Older Adult)	Phase 1|Phase 2	48	Other|Industry	Interventional	Allocation: Non-Randomized|Intervention Model: Parallel Assignment|Masking: None (Open Label)|Primary Purpose: Treatment	12-185	December 2010	July 2015	January 2017	February 4, 2011	May 25, 2017	July 2, 2017	University of California Los Angeles, Los Angeles, California, United States|Massachusetts General Hosptial, Boston, Massachusetts, United States|Dana-Farber Cancer Institute, Boston, Massachusetts, United States|University of Massachusetts, Worcester, Worcester, Massachusetts, United States|New York - Presbyterian/Columbia University Medical Center, New York, New York, United States|University o…		https://ClinicalTrials.gov/show/NCT01290263
NCT02478164	Trial of Ponatinib in Patients With Bevacizumab-Refractory Glioblastoma	Targeted therapy	No	Drug: Ponatinib	3-Month Progression-Free Survival (PFS3)|Best Radiographic Response|Overall Survival (OS)|Progression-Free Survival (PFS)	Dana-Farber Cancer Institute	All	18 Years and older ¬† (Adult, Older Adult)	Phase 2	17	Other	Interventional	Allocation: N/A|Intervention Model: Single Group Assignment|Masking: None (Open Label)|Primary Purpose: Treatment	15-163	July 13, 2015	July 8, 2017	May 9, 2018	June 23, 2015	April 2, 2018	July 24, 2018	Massachusetts General Hospital, Boston, Massachusetts, United States|Dana Farber Cancer Institute, Boston, Massachusetts, United States	Study Protocol and Statistical Analysis Plan, https://ClinicalTrials.gov/ProvidedDocs/64/NCT02478164/Prot_SAP_000.pdf	https://ClinicalTrials.gov/show/NCT02478164
NCT02343406	Adult Study: ABT-414 Alone or ABT-414 Plus Temozolomide vs. Lomustine or Temozolomide for Recurrent Glioblastoma Pediatric Study: Evaluation of ABT-414 in Children With High Grade Gliomas	Targeted therapy / Chemotherapy	Yes	Drug: Depatuxizumab mafodotin|Drug: Temozolomide|Drug: Lomustine	Adult Study: Overall Survival (OS)|Adult Study: Progression-Free Survival (PFS)|Pediatric Study: Percentage of Participants With Adverse Events From the First Visit Until 49 Days After the Last Dose of Study Drug|Pediatric Study: Maximum Observed Serum Concentration (Cmax) of ABT-414|Pediatric Study: Maximum Observed Plasma Concentration (Cmax) of Cys-mcMMAF|Pediatric Study: Half-life (t1/2) Obse…	AbbVie|European Organisation for Research and Treatment of Cancer - EORTC	All	up to 99 Years ¬† (Child, Adult, Older Adult)	Phase 2	266	Industry|Other	Interventional	Allocation: Randomized|Intervention Model: Parallel Assignment|Masking: None (Open Label)|Primary Purpose: Treatment	M14-483|2014-004438-24|EORTC 1410-BTG	February 17, 2015	June 24, 2019	June 24, 2019	January 22, 2015	May 22, 2020	May 22, 2020	Lucile Packard Children's Hosp /ID# 153678, Palo Alto, California, United States|Children's Hospital Colorado /ID# 153677, Aurora, Colorado, United States|Univ of Colorado Cancer Center /ID# 134882, Aurora, Colorado, United States|Sarah Cannon Research Institute at HealthONE - Denver /ID# 141798, Denver, Colorado, United States|Rush University Medical Center /ID# 137542, Chicago, Illinois, United…	Study Protocol, https://ClinicalTrials.gov/ProvidedDocs/06/NCT02343406/Prot_000.pdf|"Statistical Analysis Plan", https://ClinicalTrials.gov/ProvidedDocs/06/NCT02343406/SAP_001.pdf	https://ClinicalTrials.gov/show/NCT02343406
NCT02342379	TH-302 in Combination With Bevacizumab for Glioblastoma	Targeted therapy / Chemotherapy	Yes	Drug: Bevacizumab|Drug: TH-302	Number of Patients With Adverse Events|Progression Free Survival	The University of Texas Health Science Center at San Antonio	All	18 Years and older ¬† (Adult, Older Adult)	Phase 2	35	Other	Interventional	Allocation: N/A|Intervention Model: Single Group Assignment|Masking: None (Open Label)|Primary Purpose: Treatment	CTRC 12-0105|HSC20130212H	May 2015	January 4, 2019	December 4, 2019	January 19, 2015	April 10, 2020	April 10, 2020	Dana-Farber Cancer Institute, Boston, Massachusetts, United States|University of Texas Health Science Center San Antonio at the Cancer Therapy and Research Center, San Antonio, Texas, United States	Study Protocol and Statistical Analysis Plan, https://ClinicalTrials.gov/ProvidedDocs/79/NCT02342379/Prot_SAP_000.pdf	https://ClinicalTrials.gov/show/NCT02342379
NCT02209948	Temozolomide 12 Cycles Versus 6 Cycles of Standard First-line Treatment in Patients With Glioblastoma.	Chemotherapy	Yes	Drug: Temozolomide	Progression Free Survival at 6 Month|Number of Participants With Adverse Effects|Progresion Free Survival Median Values|Overall Survival|Median Progression-free Survival (PFS) by Arm and MGMT Methylation Status|Median Overall Survival (OS) by Arm and MGMT Methylation Status|Translational Sub-study - Biomarkers: mutS Homolog 6 (MSH6) Immunoreactivity	Grupo Espa√±ol de Investigaci√≥n en Neurooncolog√≠a	All	18 Years and older ¬† (Adult, Older Adult)	Phase 2	166	Other	Interventional	Allocation: Randomized|Intervention Model: Parallel Assignment|Masking: None (Open Label)|Primary Purpose: Treatment	GEINO 14-01|2014-000838-39	August 22, 2014	June 2019	June 14, 2019	August 6, 2014	January 12, 2021	January 12, 2021	Hospital Universitari Germans Trias i Pujol/ICO Badalona, Badalona, Barcelona, Spain|Institut Catal√† d'Oncologia L'Hospitalet, L'Hospitalet de Llobregat, Barcelona, Spain|Hospital Universitario Fundaci√≥n Alcorc√≥n, Alcorc√≥n, Madrid, Spain|Hospital Son Espases, Palma de Mallorca, Mallorca, Spain|Hospital Universitario Sant Joan de Reus, Reus, Tarragona, Spain|Consorcio Hospitalario Provincial d…	Statistical Analysis Plan, https://ClinicalTrials.gov/ProvidedDocs/48/NCT02209948/SAP_000.pdf|"Study Protocol", https://ClinicalTrials.gov/ProvidedDocs/48/NCT02209948/Prot_001.pdf	https://ClinicalTrials.gov/show/NCT02209948
NCT03216499	HIF-2 Alpha Inhibitor PT2385 in Treating Patients With Recurrent Glioblastoma	Targeted therapy	No	Drug: HIF-2alpha Inhibitor PT2385|Other: Pharmacological Study|Other: Laboratory Biomarker Analysis|Other: Pharmacogenomic Study	Tumor Radiographic Response as Assessed by the RANO Criteria|Progression-free Survival (PFS)|Overall Survival|Incidence of Grade 3 and Grade 4 Adverse Events	Sidney Kimmel Comprehensive Cancer Center at Johns Hopkins|National Cancer Institute (NCI)|Peloton Therapeutics, Inc.	All	18 Years and older ¬† (Adult, Older Adult)	Phase 2	24	Other|NIH|Industry	Interventional	Allocation: N/A|Intervention Model: Single Group Assignment|Masking: None (Open Label)|Primary Purpose: Treatment	ABTC 1602|IRB00132128|UM1CA137443	September 14, 2017	August 31, 2019	June 5, 2020	July 13, 2017	September 21, 2020	October 14, 2020	UAB Comprehensive Cancer Center, Birmingham, Alabama, United States|Jonsson Comprehensive Cancer Center at UCLA, Los Angeles, California, United States|Sidney Kimmel Comprehensive Cancer Center at Johns Hopkins, Baltimore, Maryland, United States|Dana-Farber/Harvard Cancer Center at Dana Farber Cancer Institute, Boston, Massachusetts, United States|Henry Ford Hospital, Detroit, Michigan, United S…	Study Protocol and Statistical Analysis Plan, https://ClinicalTrials.gov/ProvidedDocs/99/NCT03216499/Prot_SAP_000.pdf	https://ClinicalTrials.gov/show/NCT03216499
NCT01790503	A Phase 1b/2 Study of PLX3397 + Radiation Therapy + Temozolomide in Patients With Newly Diagnosed Glioblastoma	Targeted therapy / Chemotherapy	Yes	Drug: PLX3397|Radiation: Radiation Therapy|Drug: Temozolomide	Summary of the Median Progression-free Survival (mPFS) in the Combined 800 mg, 5 Days/Week Dose Group|Summary of the Median Progression-free Survival (mPFS) in the Study Group Compared With Historical Control From Medical Literature|Summary of the Median Progression-free Survival (mPFS) by Subgroups in the Modified Intent-To-Treat Population on the Recommended Phase 2 Dose|Summary of the Overall …	Daiichi Sankyo, Inc.|Plexxikon	All	18 Years and older ¬† (Adult, Older Adult)	Phase 1|Phase 2	65	Industry	Interventional	Allocation: Non-Randomized|Intervention Model: Sequential Assignment|Masking: None (Open Label)|Primary Purpose: Treatment	PLX108-08	July 18, 2013	November 3, 2017	March 4, 2020	February 13, 2013	October 9, 2019	June 30, 2020	Northwestern Memorial Hospital, Chicago, Illinois, United States|Massachusetts General Hospital, Boston, Massachusetts, United States|Beth Israel Deaconess Medical Center, Boston, Massachusetts, United States|Dana Farber Cancer Institute, Boston, Massachusetts, United States|Henry Ford Hospital, Detroit, Michigan, United States|Columbia University Medical Center, New York, New York, United States…	Study Protocol and Statistical Analysis Plan, https://ClinicalTrials.gov/ProvidedDocs/03/NCT01790503/Prot_SAP_000.pdf	https://ClinicalTrials.gov/show/NCT01790503
NCT02120287	Border Zone Stereotactic Radiosurgery With Bevacizumab in Patients With Glioblastoma Multiforme	Targeted therapy / Chemotherapy	Yes	Drug: Bevacizumab|Procedure: Magnetic Resonance Spectroscopy (MRS)|Procedure: Border Zone Stereotactic Radiosurgery (BZ-SRS)	Overall Survival (OS)|6-month Progression-free Survival|6-month Overall Survival|CNS Toxicity|Tumor Response|Potential Value of Magnetic Resonance Spectroscopy (MRS)|Karnofsky Performance Status|Barthel's Index of Activities of Daily Living Assessment|Center for Epidemiological Studies Depression Scale (CES-D)|Functional Assessment of Cancer - General (FACT-G)|Functional Assessment of Cancer Ther…	Ajay Niranjan|Genentech, Inc.|University of Pittsburgh	All	18 Years and older ¬† (Adult, Older Adult)	Phase 2	16	Other|Industry	Interventional	Allocation: N/A|Intervention Model: Single Group Assignment|Masking: None (Open Label)|Primary Purpose: Treatment	13-063	May 2014	March 31, 2018	March 31, 2018	April 22, 2014	April 25, 2019	May 7, 2019	University of Pittsburgh, Pittsburgh, Pennsylvania, United States	Study Protocol and Statistical Analysis Plan, https://ClinicalTrials.gov/ProvidedDocs/87/NCT02120287/Prot_SAP_000.pdf	https://ClinicalTrials.gov/show/NCT02120287
NCT00689221	Cilengitide, Temozolomide, and Radiation Therapy in Treating Patients With Newly Diagnosed Glioblastoma and Methylated Gene Promoter Status	Targeted therapy / Chemotherapy	Yes	Drug: Cilengitide|Drug: Temozolomide|Radiation: Radiotherapy	Overall Survival (OS) Time|Progression Free Survival (PFS) Time - Investigator and Independent Read|Maximum Observed Plasma Concentration (Cmax)|Time to Maximum Plasma Concentration (Tmax)|Area Under the Plasma Concentration Curve From Time 0 to 6 Hours (AUC [0-6]) After Dose|European Organization for the Research and Treatment of Cancer Quality of Life Questionnaire Core 30 (EORTC QLQ-C30) Sub-s…	EMD Serono|European Organisation for Research and Treatment of Cancer - EORTC|Merck KGaA, Darmstadt, Germany	All	18 Years and older ¬† (Adult, Older Adult)	Phase 3	545	Industry|Other	Interventional	Allocation: Randomized|Intervention Model: Parallel Assignment|Masking: None (Open Label)|Primary Purpose: Treatment	EMD 121974-011|EORTC 26071-22072|2007-004344-78	2008-09-01	2012-11-01	2013-08-01	June 3, 2008	November 4, 2014	November 4, 2014	Please Contact U.S. Medical Information Located in, Rockland, Massachusetts, United States|Please Contact the Merck KGaA Communication Center Located in, Darmstadt, Germany		https://ClinicalTrials.gov/show/NCT00689221
NCT01339052	Phase II Study of BKM120 for Subjects With Recurrent Glioblastoma	Targeted therapy	No	Drug: BKM120|Procedure: Surgery	Change in pAKT (S473) Immunohistochemistry (IHC) Score From Baseline to Surgery [Cohort 1]|6-Month Progression-Free Survival (PFS6) [Cohort 2]|BKM120 Brain-to-Plasma Ratio at Time of Surgery [Cohort 1]|BKM120 Tumor Tissue Concentration at Time of Surgery [Cohort 1]|BKM120 Plasma Concentration at Time of Surgery [Cohort 1]|% Ki-67 Reduction Using Immunohistochemistry (IHC) [Cohort 1]|Radiographic …	Patrick Y. Wen, MD|Brigham and Women's Hospital|Massachusetts General Hospital|Novartis Pharmaceuticals|M.D. Anderson Cancer Center|Memorial Sloan Kettering Cancer Center|University of California, San Francisco|University of California, Los Angeles|University of Utah|Dana-Farber Cancer Institute	All	18 Years and older ¬† (Adult, Older Adult)	Phase 2	65	Other|Industry	Interventional	Allocation: Non-Randomized|Intervention Model: Parallel Assignment|Masking: None (Open Label)|Primary Purpose: Treatment	11-033|CBKM120XUS07T	2011-09-01	October 2016	February 2019	April 20, 2011	June 14, 2017	March 19, 2019	University of California, Los Angeles, Los Angeles, California, United States|University of California, San Francisco, San Francisco, California, United States|Massachusetts General Hospital, Boston, Massachusetts, United States|Dana-Farber Cancer Institute, Boston, Massachusetts, United States|Memorial Sloan-Kettering Cancer Center, New York, New York, United States|UT, MD Anderson Cancer Center…		https://ClinicalTrials.gov/show/NCT01339052
NCT01331291	Bosutinib in Adult Patients With Recurrent Glioblastoma	Targeted therapy	No	Drug: bosutinib	Progression-Free Survival|Intratumoral Concentration|Safety Profile|Anti-tumor Response	Massachusetts General Hospital|Dana-Farber Cancer Institute|Brigham and Women's Hospital|Pfizer	All	18 Years and older ¬† (Adult, Older Adult)	Phase 2	36	Other|Industry	Interventional	Allocation: Non-Randomized|Intervention Model: Parallel Assignment|Masking: None (Open Label)|Primary Purpose: Treatment	10-190	2011-04-01	December 2014	December 2014	April 8, 2011	June 20, 2016	July 25, 2016	Massachusetts General Hospital, Boston, Massachusetts, United States|Dana=Farber Cancer Institute, Boston, Massachusetts, United States		https://ClinicalTrials.gov/show/NCT01331291
NCT00813943	Cilengitide, Temozolomide, and Radiation Therapy in Treating Patients With Newly Diagnosed Glioblastoma and Unmethylated Gene Promoter Status	Targeted therapy / Chemotherapy	Yes	Drug: Cilengitide (2-times weekly)|Drug: cilengitide (5-times weekly)|Drug: Temozolomide|Radiation: Radiotherapy	Overall Survival (OS) Time|Progression Free Survival (PFS) Time - Investigator and Independent Read|Maximum Observed Plasma Concentration (Cmax)|Time to Maximum Plasma Concentration (Tmax) and Terminal Elimination Half-Life (t1/2)|Area Under the Plasma Concentration-Time Curve From Time 0 to Infinity (AUC [0-infinity]) and Area Under the Plasma Concentration-Time Curve From Time 0 to 24 Hours (AU…	EMD Serono|Merck KGaA, Darmstadt, Germany	All	18 Years and older ¬† (Adult, Older Adult)	Phase 2	265	Industry	Interventional	Allocation: Randomized|Intervention Model: Parallel Assignment|Masking: None (Open Label)|Primary Purpose: Treatment	EMD121974-012	March 2009	February 2013	2013-08-01	December 23, 2008	December 8, 2014	January 30, 2017	Please Contact U.S. Medical Information Located in, Rockland, Massachusetts, United States|Please Contact the Merck KGaA Communication Center Located in, Darmstadt, Germany		https://ClinicalTrials.gov/show/NCT00813943
NCT01349660	Combination of BKM120 and Bevacizumab in Refractory Solid Tumors and Relapsed/Refractory Glioblastoma Multiforme	Targeted therapy / Chemotherapy	Yes	Drug: Bevacizumab|Drug: BKM120	Number of Phase I Patients Receiving 60mg or 80mg BKM120 Experiencing a Dose-Limiting Toxicity (DLT) to Determine the Optimal Dosage|Median Progression-Free Survival (PFS) in Phase II Participants - Prior Bevacizumab and Bevacizumab Naive|Overall Response (CR or PR) of Phase II Participants - Prior Bevacizumab and Bevacizumab Naive|Median Overall Survival (OS) in Phase II Participants - Prior Bev…	SCRI Development Innovations, LLC|Novartis	All	18 Years and older ¬† (Adult, Older Adult)	Phase 1|Phase 2	88	Other|Industry	Interventional	Allocation: N/A|Intervention Model: Single Group Assignment|Masking: None (Open Label)|Primary Purpose: Treatment	SCRI CNS 13	December 2011	December 2016	December 29, 2018	May 6, 2011	January 31, 2018	June 17, 2020	Yale School of Medicine, New Haven, Connecticut, United States|Florida Cancer Specialists, Fort Myers, Florida, United States|Florida Hospital Cancer Institute, Orlando, Florida, United States|Florida Cancer Specialists, Saint Petersburg, Florida, United States|Center for Cancer and Blood Disorders, Bethesda, Maryland, United States|Grand Rapids Oncology Program, Grand Rapids, Michigan, United St…		https://ClinicalTrials.gov/show/NCT01349660
NCT01259869	A Study of PX-866 in Patients With Glioblastoma Multiforme at Time of First Relapse or Progression	Targeted therapy	No	Drug: PX-866	Objective Response Rate	NCIC Clinical Trials Group|Cascadian Therapeutics Inc.|Canadian Cancer Trials Group	All	18 Years and older ¬† (Adult, Older Adult)	Phase 2	34	Other|Industry	Interventional	Allocation: N/A|Intervention Model: Single Group Assignment|Masking: None (Open Label)|Primary Purpose: Treatment	I204	December 9, 2010	October 29, 2014	February 13, 2015	December 14, 2010	May 22, 2020	May 22, 2020	Tom Baker Cancer Centre, Calgary, Alberta, Canada|BCCA - Vancouver Cancer Centre, Vancouver, British Columbia, Canada|CancerCare Manitoba, Winnipeg, Manitoba, Canada|QEII Health Sciences Centre, Halifax, Nova Scotia, Canada|London Regional Cancer Program, London, Ontario, Canada|Univ. Health Network-Princess Margaret Hospital, Toronto, Ontario, Canada|Allan Blair Cancer Centre, Regina, Saskatchew…		https://ClinicalTrials.gov/show/NCT01259869
NCT00323115	Phase II Feasibility Study of Dendritic Cell Vaccination for Newly Diagnosed Glioblastoma Multiforme	Cellular/viral Immunotherapy/ Chemotherapy	Yes	Biological: Autologous Dendritic Cell|Drug: Temozolomide|Procedure: Radiotherapy|Biological: Dendritic Cell Vaccine	Tumor-specific Cytotoxic T-cell Response|Number of Adverse Events: Toxicity Profile of Intra-nodal DC/Tumor Lysate Vaccination|Number of Participants With Evaluable Data: Feasibility of Vaccination|Progression Free Survival (PFS)|Number of Participants With Significant Difference in Tumor Volume Size Pre- and Postvaccination: Neuroimaging and Tumor Assessment|Overall Survival Duration: Efficacy P…	Dartmouth-Hitchcock Medical Center	All	18 Years and older ¬† (Adult, Older Adult)	Phase 2	11	Other	Interventional	Allocation: N/A|Intervention Model: Single Group Assignment|Masking: None (Open Label)|Primary Purpose: Treatment	D0536	May 2006	2008-04-01	July 2013	May 9, 2006	September 26, 2012	October 10, 2018	Dartmouth-Hitchcock Medical Center, Lebanon, New Hampshire, United States		https://ClinicalTrials.gov/show/NCT00323115
NCT00003456	Antineoplaston Therapy in Treating Patients With Newly-diagnosed Glioblastoma Multiforme	Other	No	Drug: Antineoplaston therapy (Atengenal + Astugenal)	Number of Participants With Objective Response|Percentage of Participants Who Survived	Burzynski Research Institute	All	18 Years to 99 Years ¬† (Adult, Older Adult)	Phase 2	40	Other	Interventional	Allocation: N/A|Intervention Model: Single Group Assignment|Masking: None (Open Label)|Primary Purpose: Treatment	CDR0000066488|BRI-BT-07	March 14, 1995	December 7, 2004	December 7, 2004	January 27, 2003	December 13, 2017	March 22, 2018	Burzynski Clinic, Houston, Texas, United States		https://ClinicalTrials.gov/show/NCT00003456
NCT00895180	Ramucirumab or Anti-PDGFR Alpha Monoclonal Antibody IMC-3G3 in Treating Patients With Recurrent Glioblastoma Multiforme	Targeted therapy	No	Biological: olaratumab|Biological: ramucirumab	Percentage of Participants Who Achieved Progression-Free Survival Rate at 6 Months (PFS-6)|Number of Participants With Treatment Emergent Adverse Events as Assessed by NCI CTCAE v4.0 (National Cancer Institute-Common Terminology Criteria for Adverse Events)|Percentage of Participants (Pts) With Complete Response (CR), Partial Response (PR) and Minor Response (MR) (Objective Response Rate [ORR])|M…	Sidney Kimmel Comprehensive Cancer Center at Johns Hopkins|National Cancer Institute (NCI)|Eli Lilly and Company	All	18 Years and older ¬† (Adult, Older Adult)	Phase 2	80	Other|NIH|Industry	Interventional	Allocation: Non-Randomized|Intervention Model: Parallel Assignment|Masking: None (Open Label)|Primary Purpose: Treatment	ABTC-0901 CDR0000641230|U01CA137443|ABTC-0901|IMCL-CP-19-0801	July 2010	June 22, 2012	March 4, 2014	May 8, 2009	March 29, 2017	December 27, 2017	UAB Comprehensive Cancer Center, Birmingham, Alabama, United States|Jonsson Comprehensive Cancer Center at UCLA, Los Angeles, California, United States|University of California San Francisco Medical Center, San Francisco, California, United States|H. Lee Moffitt Cancer Center and Research Institute at University of South Florida, Tampa, Florida, United States|Sidney Kimmel Comprehensive Cancer Ce…		https://ClinicalTrials.gov/show/NCT00895180
NCT00892177	Dasatinib and Bevacizumab in Treating Patients With Recurrent or Progressive High-Grade Glioma or Glioblastoma Multiforme	Targeted therapy	Yes	Biological: bevacizumab|Drug: dasatinib|Other: placebo	Number of Participants With Dose Limiting Toxicities to Determine Maximum Tolerated Dose (MTD) of Dasatinib in Combination With Bevacizumab (Phase I)|Progression-free Survival at 6 Months (PFS6) (Phase II)|Number of Participants With Adverse Events According to National Cancer Institute Common Terminology Criteria for Adverse Events (NCI CTCAE) Version 3.0 (Phase II)|Overall Survival (Phase II)|T…	Alliance for Clinical Trials in Oncology|National Cancer Institute (NCI)	All	18 Years and older ¬† (Adult, Older Adult)	Phase 2	144	Other|NIH	Interventional	Allocation: Randomized|Intervention Model: Parallel Assignment|Masking: Double (Participant, Investigator)|Primary Purpose: Treatment	NCCTG-N0872|NCI-2011-01921|CDR0000641746	October 2009	2014-11-01	July 1, 2019	May 4, 2009	June 27, 2017	October 21, 2019	Mayo Clinic Scottsdale, Scottsdale, Arizona, United States|Rebecca and John Moores UCSD Cancer Center, La Jolla, California, United States|Palchak David MD, Pismo Beach, California, United States|Aurora Presbyterian Hospital, Aurora, Colorado, United States|Boulder Community Hospital, Boulder, Colorado, United States|Boulder Community Hospital, Boulder, Colorado, United States|Penrose Cancer Cent…		https://ClinicalTrials.gov/show/NCT00892177
NCT00003474	Antineoplaston Therapy in Treating Adults With Residual/Recurrent/Progressive Glioblastoma Multiforme	Other	No	Drug: Antineoplaston therapy (Atengenal + Astugenal)	Number of Participants With Objective Response|Percentage of Participants Who Survived	Burzynski Research Institute	All	18 Years to 99 Years ¬† (Adult, Older Adult)	Phase 2	40	Other	Interventional	Allocation: N/A|Intervention Model: Single Group Assignment|Masking: None (Open Label)|Primary Purpose: Treatment	CDR0000066511|BRI-BT-20	March 14, 1996	June 21, 2003	June 21, 2003	January 27, 2003	December 13, 2017	March 22, 2018	Burzynski Clinic, Houston, Texas, United States		https://ClinicalTrials.gov/show/NCT00003474
NCT01564914	A Phase 2 Evaluation of TRC105 In Combination With Bevacizumab in Patients With Glioblastoma	Targeted therapy	Yes	Drug: TRC105|Drug: Bevacizumab	Median Overall Survival (OS)|Median Duration That Patients Remained Progression Free on Study|Number of Participants With Adverse Events|Number of Patients Who Respond to Study Treatment According to Modified RANO Criteria (Objective Response Rate (ORR)).	Tracon Pharmaceuticals Inc.|The Cleveland Clinic|Case Comprehensive Cancer Center	All	18 Years and older ¬† (Adult, Older Adult)	Phase 2	22	Industry|Other	Interventional	Allocation: N/A|Intervention Model: Single Group Assignment|Masking: None (Open Label)|Primary Purpose: Treatment	105GM201/Case 1312	May 2012	June 2015	June 2015	March 28, 2012	June 12, 2019	June 12, 2019	University of Cincinnati, Cincinnati, Ohio, United States|University Hospitals of Cleveland, Cleveland, Ohio, United States|Cleveland Clinic, Cleveland, Ohio, United States|Ohio State University, Columbus, Ohio, United States		https://ClinicalTrials.gov/show/NCT01564914
NCT00684567	Temozolomide Phase II Clinical Study in Patients With Newly Diagnosed Glioblastoma Multiforme (Study P04661)(COMPLETED)	Targeted therapy	Yes	Radiation: Radiotherapy|Drug: Temozolomide	Adverse Events With an Incidence of Greater Than or Equal to 20%|Adverse Drug Reactions With an Incidence of Greater Than or Equal to 20%|Abnormal Changes in Laboratory Test Values With an Incidence of Greater Than or Equal to 20%|Number of Participants With Progression Free Survival (PFS) for 1 Year|Number of Participants With a Response (Complete Response [CR] + Partial Response [PR]) in Terms …	Merck Sharp & Dohme Corp.	All	18 Years to 70 Years ¬† (Adult, Older Adult)	Phase 2	30	Industry	Interventional	Allocation: N/A|Intervention Model: Single Group Assignment|Masking: None (Open Label)|Primary Purpose: Treatment	P04661|JPC-05-351-22	September 27, 2005	October 31, 2007	October 31, 2007	May 26, 2008	March 12, 2009	June 7, 2017			https://ClinicalTrials.gov/show/NCT00684567
NCT00777153	Cediranib in Combination With Lomustine Chemotherapy in Recurrent Glioblastoma	Targeted therapy / Chemotherapy	Yes	Drug: Cediranib|Drug: Lomustine Chemotherapy|Drug: Placebo Cediranib	Progression Free Survival (PFS)|Overall Survival (OS)|Response Rate|Alive and Progression Free Rate at 6 Months (APF6)|Daily Steroid Dose|Steroid Free Days	AstraZeneca	All	18 Years to 100 Years ¬† (Adult, Older Adult)	Phase 3	423	Industry	Interventional	Allocation: Randomized|Intervention Model: Parallel Assignment|Masking: Double (Participant, Investigator)|Primary Purpose: Treatment	D8480C00055	October 2008	2010-04-01	2016-09-01	October 22, 2008	December 21, 2012	December 28, 2016	Research Site, Birmingham, Alabama, United States|Research Site, Pheonix, Arizona, United States|Research Site, Los Angeles, California, United States|Research Site, New Haven, Connecticut, United States|Research Site, Gainesville, Florida, United States|Research Site, Jacksonville, Florida, United States|Research Site, Chicago, Illinois, United States|Research Site, Evanston, Illinois, United St…		https://ClinicalTrials.gov/show/NCT00777153
NCT01474239	A Study of Avastin (Bevacizumab) And Fotemustine in Patients With Recurrent Glioblastoma	Targeted therapy	Yes	Drug: bevacizumab [Avastin]|Drug: fotemustine	Percentage of Participants Alive 6 Months After Start of Treatment|Overall Survival (OS)|Percentage of Participants Who Were Alive and Progression Free 6 Months After Start of Treatment|Progression-Free Survival (PFS)|Percentage of Participants Alive 9 Months After Start of Treatment|Percentage of Participants Alive 12 Months After Start of Treatment|Percentage of Participants Alive 30 Days After…	Hoffmann-La Roche	All	18 Years and older ¬† (Adult, Older Adult)	Phase 2	91	Industry	Interventional	Allocation: Non-Randomized|Intervention Model: Parallel Assignment|Masking: None (Open Label)|Primary Purpose: Treatment	ML25739	2011-11-01	December 2013	December 2013	November 18, 2011	August 7, 2015	March 15, 2016	Napoli, Campania, Italy|Bologna, Emilia-Romagna, Italy|Roma, Lazio, Italy|Genova, Liguria, Italy|Milano, Lombardia, Italy|Milano, Lombardia, Italy|San Giovanni Rotondo, Puglia, Italy|Terni, Umbria, Italy|Padova, Veneto, Italy|Treviso, Veneto, Italy		https://ClinicalTrials.gov/show/NCT01474239
NCT00943826	A Study of Bevacizumab (Avastin¬Æ) in Combination With Temozolomide and Radiotherapy in Participants With Newly Diagnosed Glioblastoma	Targeted therapy	Yes	Drug: Bevacizumab|Drug: Temozolomide|Radiation: Radiation therapy|Drug: Placebo	Co-Primary: Progression-free Survival (PFS) as Assessed by Investigator|Co-Primary: Overall Survival (OS)|PFS as Assessed by an Independent Review Facility|Kaplan-Meier (KM) Estimate of One Year Overall Survival|Kaplan-Meier (KM) Estimate of Two Year Overall Survival|PFS in Participants With Stable/Improved Health Related Quality of Life (HRQoL) Based on European Organization for Research & Treat…	Hoffmann-La Roche	All	18 Years and older ¬† (Adult, Older Adult)	Phase 3	921	Industry	Interventional	Allocation: Randomized|Intervention Model: Parallel Assignment|Masking: Quadruple (Participant, Care Provider, Investigator, Outcomes Assessor)|Primary Purpose: Treatment	BO21990|2008-006146-26	June 29, 2009	February 28, 2013	September 9, 2015	July 22, 2009	May 20, 2013	September 25, 2017	University of Alabama At Birmingham; Neuro-Oncology, Birmingham, Alabama, United States|UCLA, Los Angeles, California, United States|University of Colorado, Aurora, Colorado, United States|Moffitt Cancer Center, Tampa, Florida, United States|Oncology-Evanston Nthwest Healthcare Kellogg Cancer Care Ctr, Evanston, Illinois, United States|Henry Ford Health System, Detroit, Michigan, United States|Ha…		https://ClinicalTrials.gov/show/NCT00943826
NCT00686725	Standard Temodal (Temozolomide) Regimen Versus Standard Regimen Plus Early Postsurgery Temodal for Newly Diagnosed Glioblastoma Multiforme (Study P05572)	Targeted therapy / Chemotherapy	Yes	Drug: Temozolomide|Radiation: Radiotherapy	Overall Survival (OS)|Progression-Free Survival (PFS)|Objective Tumor Assessment After Surgery: Overall Response|Relationship Between O6-methylguanine-DNA Methyltransferase (MGMT) Status and Therapy Response: Overall Survival for the MGMT Positive Group|Relationship Between MGMT Status and Therapy Response: Overall Survival for the MGMT Negative Group|Relationship Between MGMT Status and Therapy …	Merck Sharp & Dohme Corp.	All	18 Years to 70 Years ¬† (Adult, Older Adult)	Phase 4	99	Industry	Interventional	Allocation: Randomized|Intervention Model: Parallel Assignment|Masking: None (Open Label)|Primary Purpose: Treatment	P05572	June 24, 2008	September 28, 2011	September 28, 2011	May 30, 2008	April 4, 2013	June 14, 2017			https://ClinicalTrials.gov/show/NCT00686725
NCT00544817	Radiation Therapy and Temozolomide Followed by Temozolomide Plus Sorafenib for Glioblastoma Multiforme	Targeted therapy / Chemotherapy	Yes	Radiation: Radiation Therapy|Drug: Temozolomide|Drug: Sorafenib	Progression-free Survival|Overall Survival|Objective Response	SCRI Development Innovations, LLC|Bayer	All	18 Years and older ¬† (Adult, Older Adult)	Phase 2	47	Other|Industry	Interventional	Allocation: N/A|Intervention Model: Single Group Assignment|Masking: None (Open Label)|Primary Purpose: Treatment	SCRI CNS 09	2007-04-01	June 2008	2010-08-01	October 16, 2007	December 13, 2012	September 1, 2016	Florida Cancer Specialists, Fort Myers, Florida, United States|Northeast Georgia Medical Center, Gainesville, Georgia, United States|Center for Cancer and Blood Disorders, Bethesda, Maryland, United States|Grand Rapids Clinical Oncology Program, Grand Rapids, Michigan, United States|Methodist Cancer Center, Omaha, Nebraska, United States|Oncology Hematology Care, Cincinnati, Ohio, United States|S…		https://ClinicalTrials.gov/show/NCT00544817
NCT01115491	A Study of Bevacizumab and Extended Treatment of Temozolomide in Patients With Recurrent Glioblastoma Multiforme	Targeted therapy / Chemotherapy	Yes	Drug: bevacizumab [Avastin]|Drug: temozolomide	Progression-Free Survival (PFS) - Percentage of Participants With an Event|PFS - Time to Event|PFS: Probability of Remaining Progression Free at 24 Weeks After Beginning the Study|Overall Survival - Percentage of Participants With an Event|Overall Survival - Time to Event|Percentage of Participants Achieving an Overall Response of Complete Response (CR) or Partial Response (PR)	Hoffmann-La Roche	All	18 Years and older ¬† (Adult, Older Adult)	Phase 2	32	Industry	Interventional	Allocation: Non-Randomized|Intervention Model: Single Group Assignment|Masking: None (Open Label)|Primary Purpose: Treatment	ML25152|2010-019051-21	June 2010	July 2012	July 2012	May 4, 2010	December 8, 2014	December 8, 2014	Barcelona, Spain|Barcelona, Spain|Barcelona, Spain|Madrid, Spain|Madrid, Spain|Madrid, Spain|Valencia, Spain|Valencia, Spain		https://ClinicalTrials.gov/show/NCT01115491
NCT00590681	Bevacizumab and Temozolomide Following Radiation and Chemotherapy for Newly Diagnosed Glioblastoma Multiforme	Targeted therapy / Chemotherapy	Yes	Drug: Bevacizumab and Temozolomide	Objective Response|Progression-free Survival (PFS)|Safety of Avastin in Combination With Temozolomide in This Study Population|Duration of Response|Overall Survival|Changes in Relative Cerebral Blood Volume (rCBV) of Tumors After (2 Infusions) of Avastin	University of Chicago|Genentech, Inc.	All	18 Years and older ¬† (Adult, Older Adult)	Phase 2	62	Other|Industry	Interventional	Allocation: N/A|Intervention Model: Single Group Assignment|Masking: None (Open Label)|Primary Purpose: Treatment	15149A	February 2007	2014-09-01	2014-09-01	January 11, 2008	March 1, 2021	March 30, 2021	The University of Chicago, Chicago, Illinois, United States|NorthShore University health system, Evanston, Illinois, United States|University of Michigan, Ann Arbor, Michigan, United States|Medical college of Wisconsin, Milwaukee, Wisconsin, United States|Waukesha health care, Waukesha, Wisconsin, United States		https://ClinicalTrials.gov/show/NCT00590681
NCT00509821	Enzastaurin Before and Concomitant With Radiation, Followed by Enzastaurin in Participants With Newly Diagnosed Glioblastoma	Targeted therapy	Yes	Drug: Enzastaurin 500 milligram (mg) Once Daily (QD)|Drug: Enzastaurin 250 mg Twice Daily (BID)	Percentage of Participants With Progression Free Survival at 6 Months (PFS-6)|Percentage of Participants With Overall Survival at 1 and 2 Years After Surgery|Response Rate|Change in Neurologic Status as Measured by Mini Mental Status Questionnaire, Total Score	Eli Lilly and Company	All	18 Years and older ¬† (Adult, Older Adult)	Phase 2	60	Industry	Interventional	Allocation: Non-Randomized|Intervention Model: Single Group Assignment|Masking: None (Open Label)|Primary Purpose: Treatment	11491|H6Q-MC-S039	October 2007	February 2010	March 2016	August 1, 2007	April 5, 2019	April 5, 2019	For additional information regarding investigative sites for this trial, contact 1-877-CTLILLY (1-877-285-4559, 1-317-615-4559) Mon - Fri from 9 AM to 5 PM Eastern Time (UTC/GMT - 5 hours, EST), or speak with your personal physician., Berlin, Germany|For additional information regarding investigative sites for this trial, contact 1-877-CTLILLY (1-877-285-4559, 1-317-615-4559) Mon - Fri from 9 AM …		https://ClinicalTrials.gov/show/NCT00509821
NCT00050986	Phase I/II Evaluation of Temozolomide and ZARNESTRA (R115777) for Recurrent and Progressive Glioblastoma Multiforme	Targeted therapy / Chemotherapy	Yes	Drug: Temozolomide|Drug: R115777	Maximal Tolerating Dose (MTD for Phase I)|Progression-free Survival (Phase II)	M.D. Anderson Cancer Center|Johnson & Johnson	All	Child, Adult, Older Adult	Phase 1|Phase 2	55	Other|Industry	Interventional	Allocation: N/A|Intervention Model: Single Group Assignment|Masking: None (Open Label)|Primary Purpose: Treatment	ID02-126	December 2002	October 2008	October 2008	January 3, 2003	September 16, 2010	September 22, 2020	MD Anderson Cancer Center, Houston, Texas, United States		https://ClinicalTrials.gov/show/NCT00050986
NCT00093964	Cilengitide (EMD 121974) for Recurrent Glioblastoma Multiforme (Brain Tumor)	Targeted therapy	Yes	Drug: Cilengitide 500 mg|Drug: Cilengitide 2000 mg	Percentage of Subjects With Progression-free Survival|Percentage of Subjects With Overall Response Rate|Time to Disease Progression|Overall Survival Time|Percentage of Subjects With 1-year of Survival Rate|Maximum Observed Plasma Concentration (Cmax)|Time to Reach Maximum Plasma Concentration (Tmax)|Area Under the Plasma Concentration-time Curve From Time Zero to Infinity After Administration (AU…	EMD Serono	All	18 Years and older ¬† (Adult, Older Adult)	Phase 2	81	Industry	Interventional	Allocation: Randomized|Intervention Model: Parallel Assignment|Masking: None (Open Label)|Primary Purpose: Treatment	EMD 121974-009	October 13, 2004	October 28, 2005	October 21, 2010	October 11, 2004	April 16, 2019	April 16, 2019	University of Alabama at Birmingham, Birmingham, Alabama, United States|Barrow Neurological Institute, Phoenix, Arizona, United States|UCLA Medical Center, Los Angeles, California, United States|Denise Damek, Aurora, Colorado, United States|Northwestern University, Chicago, Illinois, United States|Indiana University Medical Center, Indianapolis, Indiana, United States|Massachusetts General Hospit…		https://ClinicalTrials.gov/show/NCT00093964
NCT01266031	Phase I/II Adaptive Randomized Trial of Bevacizumab Versus Bevacizumab Plus Vorinostat in Adults With Recurrent Glioblastoma	Targeted therapy	Yes	Drug: vorinostat|Drug: bevacizumab	Progression Free Survival (PFS) at 6 Months|Maximum Tolerated Dose (MTD) of Oral Vorinostat Used With Bevacizumab|Time to Progression (TTP)|Overall Survival (OS)|Effects of Bevacizumab With and Without Vorinostat Upon Biomarkers of Angiogenesis Vascular Endothelial Growth Factor (VEGF), Placental Growth Factor (PIGF), and Basic Fibroblast Growth Factor (bFGF)|Effects of Bevacizumab With and Witho…	National Cancer Institute (NCI)|M.D. Anderson Cancer Center|Genentech, Inc.|Merck Sharp & Dohme Corp.|Brain Tumor Trials Collaborative|Ohio State University Wexner Medical Center|Northwestern University Feinberg School of Medicine|UF Health Cancer Center at Orlando Health|Baylor Health Care System|MUSC Hollings Cancer Center|University of Utah Health System|University of Washington|Henry Ford Hea…	All	18 Years to 99 Years ¬† (Adult, Older Adult)	Phase 1|Phase 2	96	NIH|Other|Industry	Interventional	Allocation: Randomized|Intervention Model: Parallel Assignment|Masking: None (Open Label)|Primary Purpose: Treatment	999916116|16-C-N116	July 12, 2011	June 30, 2015	January 31, 2017	December 24, 2010	September 23, 2016	July 31, 2018	Baylor University Medical Center, Dallas, Texas, United States	Study Protocol and Statistical Analysis Plan, https://ClinicalTrials.gov/ProvidedDocs/31/NCT01266031/Prot_SAP_000.pdf	https://ClinicalTrials.gov/show/NCT01266031
NCT00841555	Temozolomide and Radiation Therapy in Treating Patients With Newly Diagnosed Glioblastoma Multiforme or Anaplastic Astrocytoma	Targeted therapy	Yes	Drug: temozolomide|Radiation: Hypofractionated radiation therapy|Radiation: Intensity-modulated radiation therapy	Maximum Tolerated Dose(MTD)of Temozolomide(TMZ)|Time to Neuroradiological Evidence of Tumor Recurrence or Progression|Survival Time|Time Spent in a Karnofsky Performance Status of 60-100%	Ohio State University Comprehensive Cancer Center	All	18 Years and older ¬† (Adult, Older Adult)	Phase 1	9	Other	Interventional	Allocation: N/A|Intervention Model: Single Group Assignment|Masking: None (Open Label)|Primary Purpose: Treatment	OSU-08119|NCI-2011-03149	February 13, 2009	February 13, 2013	November 25, 2014	February 11, 2009	April 27, 2016	April 18, 2018	Ohio State University Comprehensive Cancer Center, Columbus, Ohio, United States		https://ClinicalTrials.gov/show/NCT00841555
NCT00657267	Dose-Intense Temozolomide in Recurrent Glioblastoma	Targeted therapy	Yes	Drug: Temozolomide	6 Month Progression Free Survival|Overall Survival|Radiographic Response|Time to Progression.	Patrick Y. Wen, MD|Brigham and Women's Hospital|Massachusetts General Hospital|University of Pennsylvania|Wake Forest University Health Sciences|Tufts Medical Center|Dartmouth-Hitchcock Medical Center|Schering-Plough|Dana-Farber Cancer Institute	All	18 Years and older ¬† (Adult, Older Adult)	Phase 2	58	Other|Industry	Interventional	Allocation: N/A|Intervention Model: Single Group Assignment|Masking: None (Open Label)|Primary Purpose: Treatment	08-013|P05516	May 2008	2011-11-01	October 2013	April 14, 2008	March 14, 2014	March 14, 2014	Tufts Medical Center, Boston, Massachusetts, United States|Massachusetts General Hospital, Boston, Massachusetts, United States|Dana-Farber Cancer Institute, Boston, Massachusetts, United States|Dartmouth-Hitchcock Medical Center, Lebanon, New Hampshire, United States|Wake Forest Univsersity, Winston-Salem, North Carolina, United States|University Of Pennsylvania, Philadelphia, Pennsylvania, Unit…		https://ClinicalTrials.gov/show/NCT00657267
NCT01067469	Standard Dose Bevacizumab Versus Low Dose Bevacizumab Plus Lomustine (CCNU) for Recurrent Glioblastoma Multiforme (GBM)	Targeted therapy / Chemotherapy	Yes	Drug: Standard Dose Bevacizumab|Drug: Low Dose Bevacizumab|Drug: Lomustine	Progression Free Survival (PFS)|Radiographic Response (RR)|6-month Progression-free Survival (PFS-6)|Overall Survival (OS)|Time to Progression (TTP)|Summary of Treatment Related Toxicities	M.D. Anderson Cancer Center	All	18 Years and older ¬† (Adult, Older Adult)	Phase 2	83	Other	Interventional	Allocation: Randomized|Intervention Model: Single Group Assignment|Masking: None (Open Label)|Primary Purpose: Treatment	2009-0597|NCI-2011-00559	January 2010	October 2016	October 2016	February 11, 2010	March 17, 2020	March 17, 2020	University of Texas MD Anderson Cancer Center, Houston, Texas, United States		https://ClinicalTrials.gov/show/NCT01067469
NCT00301418	Oral Tarceva Study for Recurrent/Residual Glioblastoma Multiforme and Anaplastic Astrocytoma	Targeted therapy	Yes	Drug: Erlotinib	Safety of Twice a Day Oral 150 mg Erlotinib Dosing|6-month Progression Free Survival (PFS)|Overall Survival (OS)	Northwell Health|Genentech, Inc.	All	18 Years and older ¬† (Adult, Older Adult)	Phase 1|Phase 2	11	Other|Industry	Interventional	Allocation: N/A|Intervention Model: Single Group Assignment|Masking: None (Open Label)|Primary Purpose: Treatment	501007705	March 2006	May 2014	May 2014	March 10, 2006	February 10, 2016	February 10, 2016	Lenox Hill Brain Tumor Center, New York, New York, United States		https://ClinicalTrials.gov/show/NCT00301418
NCT00525525	Study of Bevacizumab Plus Temodar and Tarceva in Patients With Glioblastoma or Gliosarcoma	Targeted therapy / Chemotherapy	Yes	Drug: Bevacizumab|Drug: Tarceva|Drug: Temozolomide	Overall Survival (OS)|Unexpected Toxicities During First 2 Cycles of Study Drug|Progression-free Survival	University of California, San Francisco	All	18 Years and older ¬† (Adult, Older Adult)	Phase 2	74	Other	Interventional	Allocation: Non-Randomized|Intervention Model: Single Group Assignment|Masking: None (Open Label)|Primary Purpose: Treatment	7105	2007-09-01	May 2013	May 2013	September 5, 2007	November 14, 2014	November 14, 2014	University of California San Francisco, San Francisco, California, United States		https://ClinicalTrials.gov/show/NCT00525525
NCT00979017	Avastin/Temozolomide/Irinotecan for Unresectable/Multifocal Glioblastoma Multiforme	Targeted therapy / Chemotherapy	Yes	Drug: Avastin|Drug: Temozolomide|Drug: Irinotecan	Response Rate|Incidence and Severity of Central Nervous System (CNS) Hemorrhage and Systemic Hemorrhage|Incidence of Grade ‚â• 4 Hematologic and ‚â• Grade 3 Non-hematologic Toxicities|Median Progression-free Survival (PFS)|Median Overall Survival (OS)	Katy Peters|Genentech, Inc.|Duke University	All	18 Years and older ¬† (Adult, Older Adult)	Phase 2	41	Other|Industry	Interventional	Allocation: N/A|Intervention Model: Single Group Assignment|Masking: None (Open Label)|Primary Purpose: Treatment	Pro00019065	2009-11-01	February 2011	January 2013	September 17, 2009	August 12, 2013	March 19, 2014	The Preston Robert Tisch Brain Tumor Center at Duke University Medical Center, Durham, North Carolina, United States		https://ClinicalTrials.gov/show/NCT00979017
NCT00262730	Radiation Therapy and Temozolomide Followed by Temozolomide and Poly ICLC in Treating Patients With Newly Diagnosed GBM	Targeted therapy / Chemotherapy	Yes	Drug: poly ICLC|Drug: temozolomide|Radiation: radiation therapy	Survival	Sidney Kimmel Comprehensive Cancer Center at Johns Hopkins|National Cancer Institute (NCI)	All	18 Years to 120 Years ¬† (Adult, Older Adult)	Phase 2	97	Other|NIH	Interventional	Allocation: N/A|Intervention Model: Single Group Assignment|Masking: None (Open Label)|Primary Purpose: Treatment	NABTT-0501|U01CA062475|NABTT-0501 CDR0000454915|NA_00001963	January 2006	2009-08-01	2010-04-01	December 7, 2005	July 16, 2014	June 12, 2019	Lurleen Wallace Comprehensive Cancer at University of Alabama-Birmingham, Birmingham, Alabama, United States|H. Lee Moffitt Cancer Center and Research Institute at University of South Florida, Tampa, Florida, United States|Winship Cancer Institute of Emory University, Atlanta, Georgia, United States|Sidney Kimmel Comprehensive Cancer Center at Johns Hopkins, Baltimore, Maryland, United States|Mas…		https://ClinicalTrials.gov/show/NCT00262730
NCT02337491	Pembrolizumab +/- Bevacizumab for Recurrent GBM	Targeted therapy	Yes	Drug: Pembrolizumab|Drug: Bevacizumab	Pembrolizumab Maximum Tolerated Dose (MTD) [Cohort A Safety Lead-In]|Pembrolizumab Dose Limiting Toxicity (DLT) [Cohort A Safety Lead-In]|6-Month Progression-Free Survival (PFS6)|Progression-Free Survival (PFS)|Overall Survival (OS)|Overall Radiographic Response (ORR)	Dana-Farber Cancer Institute	All	18 Years and older ¬† (Adult, Older Adult)	Phase 2	80	Other	Interventional	Allocation: Randomized|Intervention Model: Parallel Assignment|Masking: None (Open Label)|Primary Purpose: Treatment	14-477	February 9, 2015	August 28, 2016	September 14, 2020	January 13, 2015	April 9, 2018	December 22, 2020	University of California, Los Angeles, Los Angeles, California, United States|University of California, San Francisco, San Francisco, California, United States|Massachusetts General Hospital, Boston, Massachusetts, United States|Dana-Farber Cancer Institute, Boston, Massachusetts, United States|Memorial Sloan-Kettering Cancer, New York, New York, United States|Duke University Medical Center, Durh…		https://ClinicalTrials.gov/show/NCT02337491
NCT00977431	Open Label Trial to Explore Safety of Combining Afatinib (BIBW 2992) and Radiotherapy With or Without Temozolomide in Newly Diagnosed Glioblastoma Multiform	Targeted therapy / Chemotherapy	Yes	Drug: Temozolomide|Procedure: Radiotherapy|Drug: BIBW2992	Number of Patients With Investigator Defined Dose Limiting Toxicities (DLT) During the RT Phase|Maximum Tolerated Dose (MTD) of Afatinib|Incidence and Intensity of Adverse Events (AE) According to Common Terminology Criteria of Adverse Events (CTCAE v.3.0)|The Objective Tumour Response According to the Macdonald Criteria|Concentration of Afatinib in Plasma at Steady State Pre-dose on Days 8, 15 a…	Boehringer Ingelheim	All	18 Years to 69 Years ¬† (Adult, Older Adult)	Phase 1	36	Industry	Interventional	Allocation: Non-Randomized|Intervention Model: Parallel Assignment|Masking: None (Open Label)|Primary Purpose: Treatment	1200.38|2008-007284-17	September 17, 2009	September 12, 2017	September 12, 2017	September 15, 2009	February 18, 2019	February 18, 2019	Addenbrooke's Hospital, Cambridge, United Kingdom|Ninewells Hospital & Medical School, Dundee, United Kingdom|Beatson West of Scotland Cancer Centre, Glasgow, United Kingdom|The Christie Hospital, Manchester, United Kingdom|The Royal Marsden Hospital, Sutton, United Kingdom	Study Protocol, https://ClinicalTrials.gov/ProvidedDocs/31/NCT00977431/Prot_000.pdf|"Statistical Analysis Plan", https://ClinicalTrials.gov/ProvidedDocs/31/NCT00977431/SAP_001.pdf	https://ClinicalTrials.gov/show/NCT00977431
NCT00606008	A Phase II Trial of Sutent (Sunitinib; SU011248) for Recurrent Anaplastic Astrocytoma and Glioblastoma	Targeted therapy	No	Drug: Sunitinib Malate	Number of Participants With Progression Free Survival (PFS) at 6 Months Utilizing McDonald Criteria for Response, Progression and Relapse|Best Overall Response|Number of Participants With Related Grade 3 and Greater Adverse Events	H. Lee Moffitt Cancer Center and Research Institute|Pfizer	All	18 Years and older ¬† (Adult, Older Adult)	Phase 2	30	Other|Industry	Interventional	Allocation: N/A|Intervention Model: Single Group Assignment|Masking: None (Open Label)|Primary Purpose: Treatment	MCC-14916	March 2007	2012-08-01	2012-08-01	February 1, 2008	October 31, 2012	November 19, 2012	H. Lee Moffitt Cancer Center and Research Institute, Tampa, Florida, United States		https://ClinicalTrials.gov/show/NCT00606008
NCT00200161	Temozolomide & RT Followed by Dose Dense vs Temozolomide & Retinoic Acid in Pts w/Glioblastoma	Chemotherapy	Yes	Drug: Temozolomide	12 Month Overall Survival of Patients With Newly Diagnosed Glioblastoma Multiforme Treated With Concurrent Temozolomide and Radiotherapy Followed by Dose Dense or Metronomic Dosing of Temozolomide and Maintenance Cis-retinoic Acid.|Progression Free Survival at 6 Months|Prognostic Impact of Methylated MGMT Status.|To Collect Preliminary Data on the Efficacy of This Regimen and Impact of MGMT Statu…	Memorial Sloan Kettering Cancer Center|Schering-Plough|Columbia University|Dana-Farber Cancer Institute	All	18 Years to 70 Years ¬† (Adult, Older Adult)	Phase 2	127	Other|Industry	Interventional	Allocation: Randomized|Intervention Model: Parallel Assignment|Masking: None (Open Label)|Primary Purpose: Treatment	05-079	August 9, 2005	May 4, 2017	May 4, 2017	September 20, 2005	March 7, 2018	March 7, 2018	Memorial Sloan-Kettering at Basking Ridge, Basking Ridge, New Jersey, United States|Memorial Sloan-Kettering Cancer Center at Commack, Commack, New York, United States|Memorial Sloan-Kettering Cancer Center, New York, New York, United States	Study Protocol and Statistical Analysis Plan, https://ClinicalTrials.gov/ProvidedDocs/61/NCT00200161/Prot_SAP_000.pdf	https://ClinicalTrials.gov/show/NCT00200161
NCT00154375	Study of Imatinib Mesylate in Combination With Hydroxyurea Versus Hydroxyurea Alone as an Oral Therapy in Patients With Temozolomide Resistant Progressive Glioblastoma	Targeted therapy / Chemotherapy	Yes	Drug: Imatinib mesylate|Drug: Hydroxyurea	Percentage of Participants With Progression Free Survival (PFS) During the Study Duration|Number of Participants With Death, Other Serious or Clinically Significant Adverse Events (AEs) or Related Discontinuations	Novartis Pharmaceuticals|Novartis	All	18 Years to 70 Years ¬† (Adult, Older Adult)	Phase 3	240	Industry	Interventional	Allocation: Randomized|Intervention Model: Parallel Assignment|Masking: None (Open Label)|Primary Purpose: Treatment	CSTI571BDE40	October 2004	2008-08-01		September 12, 2005	February 2, 2011	April 26, 2011	Novartis Investigative Site, Duelmen, Germany		https://ClinicalTrials.gov/show/NCT00154375
NCT00805961	RT, Temozolomide, and Bevacizumab Followed by Bevacizumab/Everolimus in First-line Treatment of GBM	Targeted therapy / Chemotherapy	Yes	Radiation: Radiation therapy|Drug: Temozolomide|Drug: Bevacizumab|Drug: Everolimus	Progression-free Survival (PFS)|To Assess the Toxicity of This Novel Multimodality Regimen|To Assess the Overall Survival of Patients With Glioblastoma Multiforme Following Treatment With This Novel Multimodality Regimen|To Assess the Complete Response Rate of Patients With Glioblastoma Multiforme Following Treatment With This Novel Multimodality Regimen	SCRI Development Innovations, LLC|Genentech, Inc.|Novartis	All	18 Years and older ¬† (Adult, Older Adult)	Phase 2	68	Other|Industry	Interventional	Allocation: N/A|Intervention Model: Single Group Assignment|Masking: None (Open Label)|Primary Purpose: Treatment	SCRI CNS 10	January 2009	October 2009	May 2013	December 10, 2008	September 21, 2012	August 28, 2013	Clearview Cancer Institute, Huntsville, Alabama, United States|Florida Cancer Specialists, Fort Myers, Florida, United States|Northeast Georgia Medical Center, Gainesville, Georgia, United States|Consultants in Blood Disorders and Cancer, Louisville, Kentucky, United States|Center for Cancer and Blood Disorders, Bethesda, Maryland, United States|Grand Rapids Clinical Oncology Program, Grand Rapid…		https://ClinicalTrials.gov/show/NCT00805961
NCT00967330	A Study of Avastin (Bevacizumab) and Irinotecan Versus Temozolomide Radiochemistry in Patients With Glioblastoma	Targeted therapy / Chemotherapy	Yes	Drug: bevacizumab [Avastin]|Drug: irinotecan|Drug: temozolomide	Percentage of Participants Achieving Progression-Free Survival (PFS) Without Disease Progression or Death at 6 Months|Progression-Free Survival (PFS)|Overall Survival (OS)|Percentage of Participants Who Discontinued|Number of Participants With A Best Overall Response (BOR) of Complete Response (CR) and With A BOR of CR or Partial Response (PR)|Percentage of Participants With Response on FLAIR Ima…	Hoffmann-La Roche	All	18 Years to 70 Years ¬† (Adult, Older Adult)	Phase 2	182	Industry	Interventional	Allocation: Randomized|Intervention Model: Parallel Assignment|Masking: None (Open Label)|Primary Purpose: Treatment	ML21965|2009-010390-21	June 2010	2014-09-01	2014-09-01	August 27, 2009	November 20, 2015	November 20, 2015	Aachen, Germany|Berlin, Germany|Bochum, Germany|Bonn, Germany|Chemnitz, Germany|Dresden, Germany|D√ºsseldorf, Germany|Erfurt, Germany|Erlangen, Germany|Frankfurt am Main, Germany|Freiburg, Germany|G√∂ttingen, Germany|Idar-Oberstein, Germany|Kiel, Germany|K√∂ln, Germany|Leipzig, Germany|Mannheim, Germany|Marburg, Germany|Muenchen, Germany|M√ºnchen, Germany|M√ºnster, Germany|Regensburg, Germany|T√º…		https://ClinicalTrials.gov/show/NCT00967330
NCT00884741	Temozolomide and Radiation Therapy With or Without Bevacizumab in Treating Patients With Newly Diagnosed Glioblastoma	Targeted therapy / Chemotherapy	Yes	Radiation: 3-Dimensional Conformal Radiation Therapy|Biological: Bevacizumab|Radiation: Intensity-Modulated Radiation Therapy|Other: Laboratory Biomarker Analysis|Other: Placebo|Other: Quality-of-Life Assessment|Drug: Temozolomide	Overall Survival (OS)|Progression-free Survival (PFS)|Incidence of Grade 3 and Higher Treatment-related Toxicity as Assessed by the National Cancer Institute Common Terminology Criteria for Adverse Events (AEs) Version 3.0	National Cancer Institute (NCI)|Radiation Therapy Oncology Group|NRG Oncology	All	18 Years and older ¬† (Adult, Older Adult)	Phase 3	637	NIH|Other	Interventional	Allocation: Randomized|Intervention Model: Parallel Assignment|Masking: Double (Participant, Investigator)|Primary Purpose: Treatment	NCI-2009-01670|RTOG-0825|RTOG 0825|CDR0000640428|U10CA180868|U10CA021661	April 15, 2009	March 17, 2013	March 17, 2013	April 21, 2009	October 12, 2016	July 24, 2019	Providence Hospital, Mobile, Alabama, United States|Providence Alaska Medical Center, Anchorage, Alaska, United States|Mayo Clinic in Arizona, Scottsdale, Arizona, United States|Arizona Oncology Services Foundation, Scottsdale, Arizona, United States|Arizona Oncology Associates-West Orange Grove, Tucson, Arizona, United States|Sutter Cancer Centers Radiation Oncology Services-Auburn, Auburn, Cali…		https://ClinicalTrials.gov/show/NCT00884741
NCT00402116	Phase 1/2 Study of Enzastaurin in Newly Diagnosed Glioblastoma Multiforme (GBM) and Gliosarcoma (GS) Patients	Targeted therapy / Chemotherapy	Yes	Drug: enzastaurin|Drug: temozolomide|Radiation: radiation therapy	Phase 1- Determination of the Maximum Tolerated Dose (MTD) of Enzastaurin|Phase 1 and Phase 2 - Overall Survival (OS)|Phase 1 - Number of Participants With Adverse Events (AEs)|Phase 1 and 2: Association Between Biomarkers and Clinical Outcome|Phase 1 - Response Rate With Macdonald Criteria|Phase 2 - Number of Participants With Adverse Events (AEs)|Number of Participants Undergoing Magnetic Reson…	Eli Lilly and Company|University of California, San Francisco	All	18 Years and older ¬† (Adult, Older Adult)	Phase 1|Phase 2	72	Industry|Other	Interventional	Allocation: N/A|Intervention Model: Single Group Assignment|Masking: None (Open Label)|Primary Purpose: Treatment	9815|H6Q-MC-S008	2006-09-01	December 2009	December 2009	November 22, 2006	August 6, 2020	August 6, 2020	For additional information regarding investigative sites for this trial, contact 1-877-CTLILLY (1-877-285-4559, 1-317-615-4559), Mon - Fri from 9 AM to 5 PM Eastern Time (UTC/GMT - 5 hours, EST), or speak with your personal physician, San Francisco, California, United States		https://ClinicalTrials.gov/show/NCT00402116
NCT01478854	Neural Progenitor Cell Sparing Radiation Therapy Plus Temozolomide	Chemotherapy	Yes	Radiation: Radiation|Drug: Chemotherapy	Number of Participants With Local Recurrence in the Spared NPC Niches|Extent of NPC Sparing|Distance of Tumor to Spared NPC Niches|Change in Neurocognitive Function as Measured by Wechsler Adult Intelligence Scale Fourth Edition (WAIS-IV) Coding Subtest|Change in Neurocognitive Function as Measured by Trail Making Test|Change in Neurocognitive Function (Verbal Fluency) as Measured by Controlled O…	Sidney Kimmel Comprehensive Cancer Center at Johns Hopkins	All	18 Years and older ¬† (Adult, Older Adult)	Not Applicable	33	Other	Interventional	Allocation: N/A|Intervention Model: Single Group Assignment|Masking: None (Open Label)|Primary Purpose: Treatment	J10100|NA_00042009	December 27, 2011	April 25, 2018	April 25, 2018	November 23, 2011	June 12, 2019	June 13, 2019	The Sidney Kimmel Comprehensive Cancer Center at Johns Hopkins, Baltimore, Maryland, United States	Study Protocol and Statistical Analysis Plan, https://ClinicalTrials.gov/ProvidedDocs/54/NCT01478854/Prot_SAP_000.pdf	https://ClinicalTrials.gov/show/NCT01478854
NCT01975701	A Phase 2 Study of BGJ398 in Patients With Recurrent GBM	Targeted therapy	Yes	Drug: BGJ398	Progression Free Survival|Overall Response Rate|Overall Survival|Safety and Tolerability	Novartis Pharmaceuticals|Novartis	All	18 Years and older ¬† (Adult, Older Adult)	Phase 2	26	Industry	Interventional	Allocation: N/A|Intervention Model: Single Group Assignment|Masking: None (Open Label)|Primary Purpose: Treatment	CBGJ398X2201	December 9, 2013	October 3, 2018	October 3, 2018	November 5, 2013	December 4, 2019	December 4, 2019	Novartis Investigative Site, Los Angeles, California, United States|University of California San Francisco Dept of Onc., San Francisco, California, United States|Novartis Investigative Site, Chicago, Illinois, United States|Novartis Investigative Site, Boston, Massachusetts, United States|Novartis Investigative Site, New York, New York, United States|Novartis Investigative Site, Columbus, Ohio, U…	Statistical Analysis Plan, https://ClinicalTrials.gov/ProvidedDocs/01/NCT01975701/SAP_000.pdf|"Study Protocol", https://ClinicalTrials.gov/ProvidedDocs/01/NCT01975701/Prot_001.pdf	https://ClinicalTrials.gov/show/NCT01975701
NCT00597493	Ph. 2 Sorafenib + Protracted Temozolomide in Recurrent GBM	Targeted therapy / Chemotherapy	Yes	Drug: Sorafenib and Temozolomide	6 Month Progression Free Survival (PFS)|Safety and Toxicity of Combination|Pharmacokinetics: C-max|Pharmacokinetics: T-max|Pharmacokinetics: AUC-24	Duke University|Bayer|Schering-Plough	All	18 Years and older ¬† (Adult, Older Adult)	Phase 2	32	Other|Industry	Interventional	Allocation: Non-Randomized|Intervention Model: Single Group Assignment|Masking: None (Open Label)|Primary Purpose: Treatment	Pro00000464	2007-09-01	February 2009	December 2010	January 18, 2008	June 24, 2013	June 24, 2013	Duke University Health System, Durham, North Carolina, United States		https://ClinicalTrials.gov/show/NCT00597493
NCT01856933	BrUOG 263: Prostate Specific Membrane Antigen (PSMA) Glioblastoma Multiforme (GBM)	Targeted therapy	No	Drug: PSMA ADC	Response Rate (Progression) for Patients With Glioblastoma That Have Progressed After Prior Treatment That Has Included Radiation, Temozolomide and Bevacizumab.|Toxicities (Adverse Events) of PSMA ADC for Patients With Recurrent Glioblastoma.	Heinrich Elinzano, MD|Progenics Pharmaceuticals, Inc.|Rhode Island Hospital|University of Texas|Brown University	All	18 Years and older ¬† (Adult, Older Adult)	Phase 2	6	Other|Industry	Interventional	Allocation: N/A|Intervention Model: Single Group Assignment|Masking: None (Open Label)|Primary Purpose: Treatment	263	May 2013	2014-11-01	February 2015	May 20, 2013	June 17, 2015	April 2, 2019	Rhode Island Hospital, Providence, Rhode Island, United States|UT Southwestern, Dallas, Texas, United States		https://ClinicalTrials.gov/show/NCT01856933
NCT01342757	Magnetic Resonance Spectroscopy Imaging in Predicting Response to Vorinostat and Temozolomide in Patients With Recurrent or Progressive Glioblastoma	Targeted therapy / Chemotherapy	Yes	Drug: vorinostat|Drug: temozolomide|Procedure: magnetic resonance spectroscopic imaging|Other: survey administration	Proportion of Patients With Magnetic Resonance Spectroscopy (MRS) Response to Initial Vorinostat by MRI and MRS Scans as Determined by Spectroscopic Index|Proportion of Patients Who Experience Metabolic Restoration Between the Responders and Non-responder Groups by MRS Scans|Measurable Change on Magnetic Resonance Spectroscopy Imaging After Vorinostat Administration|Mean Change in Metabolite Leve…	National Cancer Institute (NCI)	All	18 Years and older ¬† (Adult, Older Adult)	Not Applicable	12	NIH	Interventional	Allocation: N/A|Intervention Model: Single Group Assignment|Masking: None (Open Label)|Primary Purpose: Diagnostic	NCI-2011-02569|EMORY IRB #00044064|WCI-44064|R21CA141836	December 2010	May 2012	May 2012	April 27, 2011	June 11, 2014	January 29, 2018	Emory University, Atlanta, Georgia, United States		https://ClinicalTrials.gov/show/NCT01342757
NCT00305864	Motexafin Gadolinium, Temozolomide, and Radiation Therapy in Treating Patients With Newly Diagnosed Glioblastoma Multiforme or Gliosarcoma	Chemotherapy	Yes	Radiation: 3-Dimensional Conformal Radiation Therapy|Drug: Motexafin Gadolinium|Drug: Temozolomide	Maximum Tolerated Dose of MGd (Phase I)|Median Overall Survival (Phase II)|Progression-free Survival (Phase II)	National Cancer Institute (NCI)|Radiation Therapy Oncology Group	All	18 Years and older ¬† (Adult, Older Adult)	Phase 1|Phase 2	118	NIH|Other	Interventional	Allocation: Non-Randomized|Intervention Model: Single Group Assignment|Masking: None (Open Label)|Primary Purpose: Treatment	NCI-2009-01092|CDR0000467802|RTOG 0513|RTOG-0513|U10CA021661	February 9, 2006	February 16, 2011	March 15, 2011	March 22, 2006	May 17, 2013	March 5, 2018	Mobile Infirmary Medical Center, Mobile, Alabama, United States|Arizona Oncology Services Foundation, Scottsdale, Arizona, United States|The University of Arizona Medical Center-University Campus, Tucson, Arizona, United States|East Bay Radiation Oncology Center, Castro Valley, California, United States|Eden Hospital Medical Center, Castro Valley, California, United States|Valley Medical Oncology…		https://ClinicalTrials.gov/show/NCT00305864
NCT01465347	Safety and Efficacy of Trans Sodium Crocetinate (TSC) With Radiation and Temozolomide in Newly Diagnosed Glioblastoma	Other	Yes	Drug: Trans Sodium Crocetinate (TSC)	Dose Limiting Toxicities (DLTs)|Overall Survival|Progression-Free Survival (PFS)|Number of Participants With Reduction in Tumor Size, According to Percentage of Tumor Reduction	Diffusion Pharmaceuticals Inc	All	18 Years and older ¬† (Adult, Older Adult)	Phase 1|Phase 2	59	Industry	Interventional	Allocation: N/A|Intervention Model: Single Group Assignment|Masking: None (Open Label)|Primary Purpose: Treatment	DP100-202	February 2012	2015-11-01	February 2016	November 4, 2011	July 14, 2017	July 14, 2017	St. Joseph's Medical Center Barrow Neurology Clinics, Phoenix, Arizona, United States|University of Arkansas Winthrop P. Rockefeller Cancer Institute, Little Rock, Arkansas, United States|USC/Norris Comprehensive Cancer Center, Los Angeles, California, United States|Cedars-Sinai Medical Center, Los Angeles, California, United States|The George Washington University Medical Center, Washington, D.C…		https://ClinicalTrials.gov/show/NCT01465347
NCT00085254	Cilengitide, Temozolomide, and Radiation Therapy in Treating Patients With Newly Diagnosed Glioblastoma Multiforme	Targeted therapy / Chemotherapy	Yes	Drug: cilengitide|Drug: temozolomide|Radiation: radiation therapy|Other: laboratory biomarker analysis|Other: pharmacological study	Dose Limiting Toxicities of EMD + RT and TMZ|Maximum Tolerated or Tolerable Dose (MTD) - 3 Pre-defined Doses|Overall Survival (Phase II)|Overall Survival Based on Dose Level - Phase 2|Frequency of Hematologic and Nonhematologic Adverse Events	National Cancer Institute (NCI)	All	18 Years and older ¬† (Adult, Older Adult)	Phase 1|Phase 2	112	NIH	Interventional	Allocation: Randomized|Intervention Model: Parallel Assignment|Masking: None (Open Label)|Primary Purpose: Treatment	NCI-2012-02932|NABTT 0306|CDR0000368451|U01CA062475	2005-04-01	2012-11-01	2012-11-01	June 11, 2004	February 25, 2016	February 25, 2016	University of Alabama at Birmingham, Birmingham, Alabama, United States|Emory University, Atlanta, Georgia, United States|Johns Hopkins University, Baltimore, Maryland, United States|Massachusetts General Hospital, Boston, Massachusetts, United States|Henry Ford Hospital, Detroit, Michigan, United States|Wake Forest University Health Sciences, Winston-Salem, North Carolina, United States|Clevelan…		https://ClinicalTrials.gov/show/NCT00085254
NCT01753713	Dovitinib in Treating Patients With Recurrent or Progressive Glioblastoma	Targeted therapy	No	Drug: dovitinib|Other: laboratory biomarker analysis	Arm 1: Progression Free Survival (PFS)|Arm 2: Determine Median Time to Progression|Toxicity Assessed Using Common Terminology Criteria for Adverse Events (CTCAE) Version 4.0|Objective Response Rate Using Modified Revised Assessment in Neuro-Oncology (RANO) Criteria|Median Progression Free Survival|Overall Survival	Manmeet Ahluwalia, MD|National Cancer Institute (NCI)|Novartis|Case Comprehensive Cancer Center	All	18 Years and older ¬† (Adult, Older Adult)	Phase 2	33	Other|NIH|Industry	Interventional	Allocation: Non-Randomized|Intervention Model: Parallel Assignment|Masking: None (Open Label)|Primary Purpose: Treatment	CASE4312|NCI-2012-02284	December 20, 2012	January 28, 2015	September 20, 2017	December 20, 2012	August 8, 2017	December 12, 2017	Cleveland Clinic Taussig Cancer Institute, Case Comprehensive Cancer Center, Cleveland, Ohio, United States		https://ClinicalTrials.gov/show/NCT01753713
NCT00980343	GDC-0449 in Treating Patients With Recurrent Glioblastoma Multiforme That Can Be Removed by Surgery	Targeted therapy	No	Drug: vismodegib|Procedure: therapeutic conventional surgery|Other: laboratory biomarker analysis|Other: pharmacological study	6 Months Progression-free Survival (PFS)|Overall Survival Time|Best Tumor Response Assessed by the Modified Macdonald Radiographic Response Criteria|Toxicity Incidence Grade 3 or 4 According to the National Cancer Institute Common Terminology Criteria for Adverse Events (NCI CTCAE) v4.0|Incidence of CD133+ Neurospheres by Arm|Changes in Sonic Hedgehog Pathway Activation|Determine Drug Effect (Pha…	National Cancer Institute (NCI)	All	18 Years and older ¬† (Adult, Older Adult)	Phase 2	44	NIH	Interventional	Allocation: Randomized|Intervention Model: Parallel Assignment|Masking: None (Open Label)|Primary Purpose: Treatment	NCI-2012-02922|CDR0000654829|ABTC-0904|U01CA137443	February 2010	May 2012	June 2012	September 21, 2009	August 16, 2017	August 16, 2017	University of California at Los Angeles, Los Angeles, California, United States|University of California San Francisco, San Francisco, California, United States|Emory University/Winship Cancer Institute, Atlanta, Georgia, United States|Dana-Farber Cancer Institute, Boston, Massachusetts, United States|Henry Ford Hospital, Detroit, Michigan, United States|Wake Forest University Health Sciences, Wi…		https://ClinicalTrials.gov/show/NCT00980343
NCT00459381	Pazopanib in Treating Patients With Recurrent Glioblastoma	Targeted therapy	No	Drug: pazopanib hydrochloride|Other: laboratory biomarker analysis	6 Months Progression-free Survival|Number of Participants Discontinuing Treatment Due to Toxicity|Most Common Toxicities Experienced After at Least One Dose of Pazopanib|Overall Radiographic Response (ORR) Rate|Best Radiographic Response|Overall Survival|Time to Progression or Progression Free Survival	National Cancer Institute (NCI)	All	18 Years and older ¬† (Adult, Older Adult)	Phase 2	35	NIH	Interventional	Allocation: N/A|Intervention Model: Single Group Assignment|Masking: None (Open Label)|Primary Purpose: Treatment	NCI-2012-02710|NABTC-0602|U01CA062399|CDR0000538083	May 2007	December 2008	December 2008	April 11, 2007	March 15, 2017	March 15, 2017	University of California Los Angeles, Los Angeles, California, United States|University of California San Francisco, San Francisco, California, United States|National Cancer Institute Neuro-Oncology Branch, Bethesda, Maryland, United States|Dana Farber Cancer Institute, Boston, Massachusetts, United States|Memorial Sloan-Kettering Cancer Center, New York, New York, United States|Duke University, …		https://ClinicalTrials.gov/show/NCT00459381
NCT00540722	Gossypol in Treating Patients With Progressive or Recurrent Glioblastoma Multiforme	Targeted therapy	No	Drug: R-(-)-gossypol acetic acid|Other: laboratory biomarker analysis	Overall Survival|Percent of Patients With Grade 3 and 4 Adverse Events Related to Treatment|Tumor Response Rate|Progression-free Survival Rate, Defined as Patient Who is Alive and Disease Progression Free at the Time of 26-week (6 Months) From First Day of the Treatment	National Cancer Institute (NCI)	All	18 Years and older ¬† (Adult, Older Adult)	Phase 2	56	NIH	Interventional	Allocation: N/A|Intervention Model: Single Group Assignment|Masking: None (Open Label)|Primary Purpose: Treatment	NCI-2013-00018|0702|CDR0000569405|ABTC-0702|NABTT 0702|U01CA062475	January 2008	June 2012	June 2012	October 8, 2007	July 12, 2017	August 11, 2017	University of Alabama at Birmingham, Birmingham, Alabama, United States|Moffitt Cancer Center, Tampa, Florida, United States|Johns Hopkins University, Baltimore, Maryland, United States|Massachusetts General Hospital, Boston, Massachusetts, United States|Henry Ford Hospital, Detroit, Michigan, United States|Wake Forest University Health Sciences, Winston-Salem, North Carolina, United States|Cleve…		https://ClinicalTrials.gov/show/NCT00540722
NCT00641706	Vorinostat and Bortezomib in Treating Patients With Progressive, Recurrent Glioblastoma Multiforme	Targeted therapy / Chemotherapy	Yes	Drug: vorinostat|Procedure: therapeutic conventional surgery|Drug: bortezomib	Progression-free Survival at 6 Months|Overall Survival|Time to Progression|Proportion of Confirmed Tumor Response Defined as an Objective Status of Confirmed Response (CR), Partial Response (PR), or Regression (REGR) on Two Consecutive Evaluations	National Cancer Institute (NCI)	All	18 Years and older ¬† (Adult, Older Adult)	Phase 2	44	NIH	Interventional	Allocation: Non-Randomized|Intervention Model: Parallel Assignment|Masking: None (Open Label)|Primary Purpose: Treatment	NCI-2009-00668|CDR0000590113|NCCTG-N0779|N0779|U10CA025224	July 2008	July 2010	2010-11-01	March 24, 2008	July 10, 2013	May 14, 2014	Mayo Clinic in Arizona, Scottsdale, Arizona, United States|The Medical Center of Aurora, Aurora, Colorado, United States|Boulder Community Hospital, Boulder, Colorado, United States|Penrose-Saint Francis Healthcare, Colorado Springs, Colorado, United States|Porter Adventist Hospital, Denver, Colorado, United States|Exempla Saint Joseph Hospital, Denver, Colorado, United States|Presbyterian - Sain…		https://ClinicalTrials.gov/show/NCT00641706
NCT00597402	Avastin in Combination With Radiation (XRT) & Temozolomide, Followed by Avastin, Temozolomide and Irinotecan for Glioblastoma (GBM) and Gliosarcomas	Targeted therapy / Chemotherapy	Yes	Drug: Avastin|Drug: Temozolomide|Radiation: Radiation Therapy (XRT)|Drug: Irinotecan	16-month Overall Survival (OS)|12-month Progression-free Survival (PFS)|Number of Patients Experiencing a Central Nervous System (CNS) Hemorrhage or a Systemic Hemorrhage|Number of Patients Experiencing a Grade ‚â• 4 Hematologic or Grade ‚â• 3 Non-hematologic Toxicity	Duke University|Genentech, Inc.|Schering-Plough	All	18 Years and older ¬† (Adult, Older Adult)	Phase 2	125	Other|Industry	Interventional	Allocation: Non-Randomized|Intervention Model: Single Group Assignment|Masking: None (Open Label)|Primary Purpose: Treatment	Pro00000458	July 2007	2011-08-01	May 2013	January 18, 2008	January 18, 2013	May 7, 2014	Duke University Health System, Durham, North Carolina, United States		https://ClinicalTrials.gov/show/NCT00597402
NCT00445588	Erlotinib and Sorafenib in Treating Patients With Progressive or Recurrent Glioblastoma Multiforme	Targeted therapy / Chemotherapy	No	Drug: erlotinib hydrochloride|Drug: sorafenib tosylate|Other: pharmacological study	Overall Survival|6months -Progression-free Survival Rate	National Cancer Institute (NCI)	All	18 Years and older ¬† (Adult, Older Adult)	Phase 2	56	NIH	Interventional	Allocation: N/A|Intervention Model: Single Group Assignment|Masking: None (Open Label)|Primary Purpose: Treatment	NCI-2012-03018|CDR531731|NABTT 0502|NABTT-0502|U01CA062475	January 2007	2009-08-01	2009-08-01	March 9, 2007	April 27, 2016	April 27, 2016	University of Alabama at Birmingham, Birmingham, Alabama, United States|Moffitt Cancer Center, Tampa, Florida, United States|Emory University, Atlanta, Georgia, United States|Johns Hopkins University, Baltimore, Maryland, United States|Massachusetts General Hospital, Boston, Massachusetts, United States|Henry Ford Hospital, Detroit, Michigan, United States|Wake Forest University Health Sciences, …		https://ClinicalTrials.gov/show/NCT00445588
NCT00238303	Vorinostat in Treating Patients With Progressive or Recurrent Glioblastoma Multiforme	Targeted therapy	No	Drug: vorinostat|Procedure: conventional surgery	Proportion of Successes (Patients Alive and Progression-free)|Survival|Confirmed Tumor Response|Time to Progression	National Cancer Institute (NCI)	All	18 Years and older ¬† (Adult, Older Adult)	Phase 2	103	NIH	Interventional	Allocation: Randomized|Intervention Model: Parallel Assignment|Masking: None (Open Label)|Primary Purpose: Treatment	NCI-2009-00646|CDR0000445405|NCCTG-N047B|N047B|U10CA025224	2005-09-01	July 2008	March 2010	October 13, 2005	July 10, 2013	May 23, 2014	North Central Cancer Treatment Group, Rochester, Minnesota, United States		https://ClinicalTrials.gov/show/NCT00238303
NCT00335764	Sorafenib Combined With Erlotinib, Tipifarnib, or Temsirolimus in Treating Patients With Recurrent Glioblastoma Multiforme or Gliosarcoma	Targeted therapy	No	Drug: sorafenib tosylate|Drug: erlotinib hydrochloride|Drug: tipifarnib|Drug: temsirolimus	Maximum Tolerated Dose (MTD) of the Each Combination Agent Combined With a Fixed Dose of BAY 43-9006 Determined by Dose-limiting Toxicities (DLT) (Phase I)|Pharmacokinetic Max Concentration (Cmax) of Group 2 Sorafenib and Temsirolimus (Phase I)|Pharmacokinetic cMax Group 1 Sorafenib and Erlotinib (Phase I)|Pharmacokinetic AUC 0-12 Group 1 Sorafenib and Erlotinib (Phase I)|Trough Concentration Gro…	National Cancer Institute (NCI)	All	18 Years and older ¬† (Adult, Older Adult)	Phase 1|Phase 2	92	NIH	Interventional	Allocation: Non-Randomized|Intervention Model: Parallel Assignment|Masking: None (Open Label)|Primary Purpose: Treatment	NCI-2009-00676|CDR0000476286|NABTC-05-02|U01CA137443	2006-04-01	February 2010	2012-09-01	June 12, 2006	July 2, 2018	July 2, 2018	University of California at Los Angeles, Los Angeles, California, United States|University of California San Francisco, San Francisco, California, United States|Dana-Farber Cancer Institute, Boston, Massachusetts, United States|Memorial Sloan-Kettering Cancer Center, New York, New York, United States|University of Pittsburgh, Pittsburgh, Pennsylvania, United States|M D Anderson Cancer Center, Hou…		https://ClinicalTrials.gov/show/NCT00335764
NCT00433381	Bevacizumab and Irinotecan or Temozolomide in Treating Patients With Recurrent or Refractory Glioblastoma Multiforme or Gliosarcoma	Targeted therapy / Chemotherapy	Yes	Biological: Bevacizumab|Drug: Irinotecan Hydrochloride|Drug: Temozolomide	Count/Percentage of Patients Progression-free at 6 Months for Bevacizumab and Irinotecan Hydrochloride Arm|Count/Percentage of Patients Discontinuing Treatment Due to Treatment-related Medical Complications(Bevacizumab and Temozolomide Arm)|Number of Participants With Predicted Progression-free Survival at 6 Months (PFS-6)|Number of Participants With Predicted Overall Survival (OS) at 12 Months|C…	National Cancer Institute (NCI)|American College of Radiology Imaging Network|Radiation Therapy Oncology Group	All	18 Years and older ¬† (Adult, Older Adult)	Phase 2	123	NIH|Other	Interventional	Allocation: Randomized|Intervention Model: Parallel Assignment|Masking: None (Open Label)|Primary Purpose: Treatment	NCI-2009-00743|RTOG-0625|ACRIN-6677|CDR0000528259|RTOG 0625|U10CA021661	March 1, 2007	January 21, 2010	February 16, 2011	February 12, 2007	May 1, 2013	September 17, 2018	Mobile Infirmary Medical Center, Mobile, Alabama, United States|Fairbanks Memorial Hospital, Fairbanks, Alaska, United States|Arizona Oncology Services Foundation, Scottsdale, Arizona, United States|Alta Bates Summit Medical Center-Herrick Campus, Berkeley, California, United States|Mills-Peninsula Medical Center, Burlingame, California, United States|John Muir Medical Center-Concord Campus, Conc…		https://ClinicalTrials.gov/show/NCT00433381
NCT00423735	Dasatinib in Treating Patients With Recurrent Glioblastoma Multiforme or Gliosarcoma	Targeted therapy	No	Drug: Dasatinib|Other: Pharmacological Study	Number of Patients Achieving 6-month Progression-free Survival (6mPFS)|Number of Patients Achieving Objective Response (Partial or Complete Response) OR 6-month Progression-free Survival (6mPFS)|Overall Survival|Treatment Response Rates at Six Months|Progression-free Survival|Rate of Adverse Events|Correlation of Molecular Markers and Tumor Response|Correlation of Pharmacokinetic Data With Dosing…	National Cancer Institute (NCI)|Radiation Therapy Oncology Group|NRG Oncology	All	18 Years and older ¬† (Adult, Older Adult)	Phase 2	64	NIH|Other	Interventional	Allocation: N/A|Intervention Model: Single Group Assignment|Masking: None (Open Label)|Primary Purpose: Treatment	NCI-2009-00744|CDR0000526070|RTOG 0627|RTOG-0627|U10CA180868|U10CA021661	January 24, 2007	March 9, 2011	September 4, 2018	January 18, 2007	January 6, 2015	July 24, 2019	Mobile Infirmary Medical Center, Mobile, Alabama, United States|Arizona Oncology Services Foundation, Scottsdale, Arizona, United States|The University of Arizona Medical Center-University Campus, Tucson, Arizona, United States|Sutter Cancer Centers Radiation Oncology Services-Auburn, Auburn, California, United States|Sutter Cancer Centers Radiation Oncology Services-Cameron Park, Cameron Park, C…		https://ClinicalTrials.gov/show/NCT00423735
NCT00612339	Avastin in Combination With Temozolomide for Unresectable or Multifocal GBMs and Gliosarcomas	Targeted therapy / Chemotherapy	Yes	Drug: Avastin and Temozolomide	Response Rate	Duke University|Genentech, Inc.|Schering-Plough	All	18 Years and older ¬† (Adult, Older Adult)	Phase 2	41	Other|Industry	Interventional	Allocation: N/A|Intervention Model: Single Group Assignment|Masking: None (Open Label)|Primary Purpose: Treatment	Pro00001022	2007-08-01	May 2012	May 2012	February 11, 2008	September 10, 2012	May 27, 2013	Duke University Health System, Durham, North Carolina, United States		https://ClinicalTrials.gov/show/NCT00612339
NCT00412542	Thalidomide and Temozolomide or Camptothecin-11 (CPT-11) in Patients With Gliomas	Targeted therapy	Yes	Drug: Thalidomide|Drug: CPT-11|Procedure: MRI Scan|Procedure: Quantitative Sensory Tests (QST)	Number of Participants Progression Free at 6 Months With Malignant Gliomas	M.D. Anderson Cancer Center|Celgene Corporation	All	Child, Adult, Older Adult	Phase 2	78	Other|Industry	Interventional	Allocation: N/A|Intervention Model: Single Group Assignment|Masking: None (Open Label)|Primary Purpose: Treatment	DM02-595	October 2003	October 2009	October 2009	December 18, 2006	February 28, 2012	February 28, 2012	U.T.M.D. Anderson Cancer Center, Houston, Texas, United States		https://ClinicalTrials.gov/show/NCT00412542
NCT00187486	Safety and Efficacy Study of Tarceva, Temodar, and Radiation Therapy in Patients With Newly Diagnosed Brain Tumors	Targeted therapy / Chemotherapy	Yes	Drug: Tarceva|Drug: Temodar|Procedure: Radiation Therapy	Overall Survival|Progression Free Survival	University of California, San Francisco|Genentech, Inc.	All	18 Years and older ¬† (Adult, Older Adult)	Phase 2	66	Other|Industry	Interventional	Allocation: N/A|Intervention Model: Single Group Assignment|Masking: None (Open Label)|Primary Purpose: Treatment	CC 04101|OSI 2725s	2004-08-01	March 2011	March 2011	September 16, 2005	September 27, 2012	September 5, 2017	UCSF Department of Neurological Surgery, San Francisco, California, United States		https://ClinicalTrials.gov/show/NCT00187486
NCT00441142	Zactima With Temodar During Radiation Treatment for Newly Diagnosed Stage IV Brain Tumors	Targeted therapy / Chemotherapy	Yes	Drug: ZD6474|Drug: temozolomide|Radiation: Radiation Therapy	Number of Participants That Experienced a Dose-limiting Toxicity (DLT)|Median Overall Survival (OS) of Phase II Patients|Median Progression-free Survival (PFS), as Calculated by the # of Months Patients Remain Progression-free|PHASE II: Percentage of Grade 3-5 Treatment-Related Adverse Events|PHASE I: Percentage of Grade 3-5 Treatment-Related Adverse Events	Patrick Y. Wen, MD|Dana-Farber Cancer Institute|Beth Israel Deaconess Medical Center|Massachusetts General Hospital|University of Virginia|Memorial Sloan Kettering Cancer Center|Henry Ford Hospital	All	18 Years and older ¬† (Adult, Older Adult)	Phase 1|Phase 2	119	Other	Interventional	Allocation: Randomized|Intervention Model: Parallel Assignment|Masking: None (Open Label)|Primary Purpose: Treatment	06-377|IRUSZACT0018	May 25, 2007	August 31, 2013	October 10, 2017	February 28, 2007	March 2, 2015	March 5, 2019	Massachusetts General Hospital, Boston, Massachusetts, United States|Dana Farber / Brigham and Women's Cancer Center, Boston, Massachusetts, United States|Beth Israel Deaconess Medical Center, Boston, Massachusetts, United States|Henry Ford Hospital, Detroit, Michigan, United States|Memorial Sloan-Kettering Cancer Center, New York, New York, United States|University of Pittsburgh Cancer Institute…		https://ClinicalTrials.gov/show/NCT00441142
NCT00379080	Tandutinib in Treating Patients With Recurrent or Progressive Glioblastoma	Targeted therapy	No	Procedure: conventional surgery|Drug: tandutinib|Other: pharmacological study|Other: Tissue samples	Maximum Tolerated Dose of Tandutinib Defined by Dose Limiting Toxicities (Phase 1)|To Determine the Tumor/Plasma Ratio of in Subjects With Recurrent GBM Undergoing Resections (Phase 0)|Number of Dose Limiting Toxicities Per Dose Level|Tumor Response (Complete Response and Partial Response) Rate (Phase II)|Pharmacokinetics (Max Concentration of Plasma) for Tandutinib in Phase 1 and Phase 2|Pharmac…	National Cancer Institute (NCI)	All	18 Years and older ¬† (Adult, Older Adult)	Phase 1|Phase 2	60	NIH	Interventional	Allocation: Non-Randomized|Intervention Model: Single Group Assignment|Masking: None (Open Label)|Primary Purpose: Treatment	NCI-2009-00681|CDR0000495253|NABTT 0504|NABTT-0504|U01CA137443	January 2007	2012-09-01	June 2013	September 21, 2006	April 7, 2017	April 7, 2017	University of Alabama at Birmingham, Birmingham, Alabama, United States|H. Lee Moffitt Cancer Center and Research Institute, Tampa, Florida, United States|Emory University, Atlanta, Georgia, United States|Johns Hopkins University, Baltimore, Maryland, United States|Massachusetts General Hospital Cancer Center, Boston, Massachusetts, United States|Dana-Farber Cancer Institute, Boston, Massachusett…		https://ClinicalTrials.gov/show/NCT00379080
NCT00501891	Bevacizumab in Combination With Metronomic Temozolomide for Recurrent Malignant Glioma	Targeted therapy	Yes	Drug: Bevacizumab|Drug: Metronomic Temozolomide	6-Month Progression-free Survival|Response Rate|Incidence and Severity of CNS Hemorrhage and Systemic Hemorrhage|Incidence of Grade ‚â• 4 Hematologic or Grade ‚â• 3 Non-hematologic Toxicity	Duke University|Genentech, Inc.|Schering-Plough	All	18 Years and older ¬† (Adult, Older Adult)	Phase 2	32	Other|Industry	Interventional	Allocation: N/A|Intervention Model: Single Group Assignment|Masking: None (Open Label)|Primary Purpose: Treatment	Pro00000404|AVF3821s|P04860	July 2007	December 2007	2009-11-01	July 16, 2007	April 22, 2013	May 27, 2013	Duke University Medical Center (Brain Tumor Center), Durham, North Carolina, United States		https://ClinicalTrials.gov/show/NCT00501891
NCT00004146	Carboxyamidotriazole + RT in Treating Patients Newly Diagnosed Supratentorial GBM	Chemotherapy	No	Radiation: radiation therapy|Drug: carboxyamidotriazole|Other: pharmacological study	Overall Survival Rate|Toxicity of CAI When Combined With RT|Correlation Between PK CAI and Toxicity in This pt Population	National Cancer Institute (NCI)	All	18 Years and older ¬† (Adult, Older Adult)	Phase 2	55	NIH	Interventional	Allocation: N/A|Intervention Model: Single Group Assignment|Masking: None (Open Label)|Primary Purpose: Treatment	NCI-2012-03011|CDR67378|NABTT-9904|U01CA062475	March 2000	January 2010	January 2010	June 4, 2004	May 8, 2015	May 8, 2015	University of Alabama Birmingham, Birmingham, Alabama, United States|Moffitt Cancer Center, Tampa, Florida, United States|Emory University/Winship Cancer Institute, Atlanta, Georgia, United States|Johns Hopkins University, Baltimore, Maryland, United States|Henry Ford Hospital, Detroit, Michigan, United States|Wake Forest University, Winston-Salem, North Carolina, United States|University of Penn…		https://ClinicalTrials.gov/show/NCT00004146
NCT00390299	Viral Therapy in Treating Patients With Recurrent Glioblastoma Multiforme	Cellular/viral Immunotherapy/ Chemotherapy	Yes	Biological: Carcinoembryonic Antigen-Expressing Measles Virus|Other: Laboratory Biomarker Analysis|Procedure: Therapeutic Conventional Surgery	Number of Phase I Participants With Dose-Limiting Toxicity Events (Phase I) Maximum Tolerated Dose (MTD) (Phase I) as Measured by the Number of Participants With Dose Limiting Toxicities|Number of Patients Experiencing Grade 3+ Adverse Events, Per NCI CTCAE Version 3.0|Best Response, Defined as the Best Objective Status Recorded From the Start of the Treatment Until Disease Progression/Recurrence…	Mayo Clinic|National Cancer Institute (NCI)	All	18 Years and older ¬† (Adult, Older Adult)	Phase 1	23	Other|NIH	Interventional	Allocation: Non-Randomized|Intervention Model: Parallel Assignment|Masking: None (Open Label)|Primary Purpose: Treatment	MC0671|NCI-2009-01198|P30CA015083|P50CA108961	October 23, 2006	November 29, 2018	November 30, 2019	October 19, 2006	January 2, 2020	January 2, 2020	Mayo Clinic, Rochester, Minnesota, United States	Study Protocol and Statistical Analysis Plan, https://ClinicalTrials.gov/ProvidedDocs/99/NCT00390299/Prot_SAP_000.pdf	https://ClinicalTrials.gov/show/NCT00390299
NCT02540161	Phase 2 Study of Sym004 for Adult Patients With Recurrent Glioblastoma	Other	No	Drug: Sym004 - 18 mg/kg|Drug: Sym004 - 24 mg/kg	Six-month Progression-free Survival (PFS6)|Percentage of Participants Who Experience Grade 3, 4 or 5 Adverse Events|Radiographic Response|Median Progression-free Survival (PFS)|Median Overall Survival (OS)	Annick Desjardins|Symphogen A/S|Duke University	All	18 Years and older ¬† (Adult, Older Adult)	Phase 2	43	Other|Industry	Interventional	Allocation: Non-Randomized|Intervention Model: Parallel Assignment|Masking: None (Open Label)|Primary Purpose: Treatment	Pro00063483	February 1, 2016	July 10, 2019	April 27, 2020	September 3, 2015	July 24, 2020	August 5, 2020	The Preston Robert Tisch Brain Tumor Center, Durham, North Carolina, United States	Study Protocol and Statistical Analysis Plan, https://ClinicalTrials.gov/ProvidedDocs/61/NCT02540161/Prot_SAP_000.pdf	https://ClinicalTrials.gov/show/NCT02540161
NCT00586508	Trial of Enzastaurin and Bevacizumab in Participants With Recurrent Malignant Gliomas	Targeted therapy	Yes	Drug: enzastaurin|Drug: bevacizumab|Drug: Enzyme-inducing antiepileptic drugs (EIAED)|Drug: Non-enzyme inducing antiepileptic drugs (NEIAED)	Progression-Free Survival at 6 Months (PFS-6)|Time to Progressive Disease (PD)|Number of Participants With Adverse Events (AEs) or Deaths (Safety)|Overall Response Rate (ORR)|To Evaluate Tumor Markers and Genes|Change From Baseline in Health-Related Quality of Life (HRQoL) Subscales	Eli Lilly and Company|Genentech, Inc.	All	18 Years and older ¬† (Adult, Older Adult)	Phase 2	81	Industry	Interventional	Allocation: N/A|Intervention Model: Single Group Assignment|Masking: None (Open Label)|Primary Purpose: Treatment	11394|H6Q-MC-S033	2007-11-01	October 2013	October 2013	January 4, 2008	September 24, 2020	September 24, 2020	For additional information regarding investigative sites for this trial, contact 1-877-CTLILLY (1-877-285-4559, 1-317-615-4559) Mon - Fri from 9 AM to 5 PM Eastern Time (UTC/GMT - 5 hours, EST), or speak with your personal physician., Bethesda, Maryland, United States		https://ClinicalTrials.gov/show/NCT00586508
NCT01931098	Oral Pazopanib Plus Oral Topotecan Metronomic Antiangiogenic Therapy for Recurrent Glioblastoma Multiforme (A) Without Prior Bevacizumab Exposure and (B) After Failing Prior Bevacizumab	Targeted therapy / Chemotherapy	Yes	Drug: topotecan|Drug: pazopanib	Proportion of Patients That Have Progressive Survival (PFS) at Six Months From Patient Registration for Bevacizumab Naive Patients and PFS at 3 Months for Patients With Prior Bevacizumab Treatment|Overall Survival|Mean Symptom Severity Score Between Responders and Non-responders at Baseline and by Cycle|Mean Symptom Interference Score Between Responders and Non-responders at Baseline and by Cycle…	National Cancer Institute (NCI)|National Institutes of Health Clinical Center (CC)	All	18 Years and older ¬† (Adult, Older Adult)	Phase 2	35	NIH	Interventional	Allocation: Non-Randomized|Intervention Model: Parallel Assignment|Masking: None (Open Label)|Primary Purpose: Treatment	160034|16-C-0034	December 10, 2015	September 12, 2019	September 12, 2019	August 29, 2013	September 18, 2020	November 24, 2020	National Institutes of Health Clinical Center, 9000 Rockville Pike, Bethesda, Maryland, United States	Study Protocol and Statistical Analysis Plan, https://ClinicalTrials.gov/ProvidedDocs/98/NCT01931098/Prot_SAP_000.pdf	https://ClinicalTrials.gov/show/NCT01931098
NCT00869401	Dasatinib or Placebo, Radiation Therapy, and Temozolomide in Treating Patients With Newly Diagnosed Glioblastoma Multiforme	Targeted therapy / Chemotherapy	Yes	Drug: dasatinib|Drug: temozolomide|Other: placebo|Radiation: radiation therapy	Overall Survival|The Number of Dose Limiting Toxicities(DLT) in Order to Determine Maximum Tolerable Dose(MTD) of Dasatinib Combined With Radiation and Temozolomide in This Patient Population.|Progression-free Survival|Objective Response	Alliance for Clinical Trials in Oncology|National Cancer Institute (NCI)|Bristol-Myers Squibb	All	18 Years and older ¬† (Adult, Older Adult)	Phase 1|Phase 2	217	Other|NIH|Industry	Interventional	Allocation: Randomized|Intervention Model: Parallel Assignment|Masking: Double (Participant, Investigator)|Primary Purpose: Treatment	NCCTG-N0877|NCI-2009-01179|CDR0000637854|U10CA025224	June 2009	October 2014	November 15, 2019	March 26, 2009	May 8, 2017	February 13, 2020	Helen and Harry Gray Cancer Center at Hartford Hospital, Hartford, Connecticut, United States|Mayo Clinic - Jacksonville, Jacksonville, Florida, United States|John B. Amos Cancer Center, Columbus, Georgia, United States|Illinois CancerCare - Bloomington, Bloomington, Illinois, United States|St. Joseph Medical Center, Bloomington, Illinois, United States|Illinois CancerCare - Canton, Canton, Illin…		https://ClinicalTrials.gov/show/NCT00869401
NCT00486603	Hydroxychloroquine, Radiation, and Temozolomide Treating Patients With Newly Diagnosed Glioblastoma Multiforme	Targeted therapy / Chemotherapy	Yes	Drug: hydroxychloroquine|Drug: temozolomide|Other: pharmacological study|Radiation: Radiation	(Phase I) Maximum Tolerated Dose (MTD) of Hydroxychloroquine (HCQ)|(Phase I) Number of Participants Who Experienced Dose Limiting Toxicity (DLT)|(Phase II) Overall Survival|(Phase II) Number of Participants With Grade 3 and 4 Toxicity|Pharmocodynamics as Determined by Number of Participants With Autophagy Inhibition|Pharmocodynamics as Determined by Number of Participants With Autophagy Inhibitio…	Sidney Kimmel Comprehensive Cancer Center at Johns Hopkins|National Cancer Institute (NCI)	All	18 Years to 120 Years ¬† (Adult, Older Adult)	Phase 1|Phase 2	92	Other|NIH	Interventional	Allocation: Non-Randomized|Intervention Model: Sequential Assignment|Masking: None (Open Label)|Primary Purpose: Treatment	NABTT-0603|U01CA062475|ABTC-0603|CDR0000549734|NA_00012420	October 29, 2007	June 2013	January 2014	June 14, 2007	July 10, 2019	July 10, 2019	University of Alabama at Birmingham Comprehensive Cancer Center, Birmingham, Alabama, United States|H. Lee Moffitt Cancer Center and Research Institute at University of South Florida, Tampa, Florida, United States|Winship Cancer Institute of Emory University, Atlanta, Georgia, United States|Sidney Kimmel Comprehensive Cancer Center at Johns Hopkins, Baltimore, Maryland, United States|Massachusett…		https://ClinicalTrials.gov/show/NCT00486603
NCT00482677	Radiation Therapy With or Without Temozolomide in Treating Older Patients With Newly Diagnosed Glioblastoma Multiforme	Chemotherapy	Yes	Drug: temozolomide|Genetic: DNA methylation analysis|Procedure: quality-of-life assessment|Radiation: Radiation	Overall Survival|Progression-free Survival|Adverse Events|Methylation Status of the O6-methylguanine-DNA Methyltransferase Promoter	Canadian Cancer Trials Group|European Organisation for Research and Treatment of Cancer - EORTC|Trans Tasman Radiation Oncology Group	All	65 Years to 120 Years ¬† (Older Adult)	Phase 3	562	Other	Interventional	Allocation: Randomized|Intervention Model: Parallel Assignment|Masking: None (Open Label)|Primary Purpose: Treatment	CE6|CAN-NCIC-CE6|EORTC-26062-22061|TROG 08.02|SPRI-CAN-NCIC-CE.6|CDR0000547163	May 1, 2007	March 1, 2016	August 10, 2016	June 5, 2007	January 23, 2018	April 9, 2020	Tom Baker Cancer Centre, Calgary, Alberta, Canada|Cross Cancer Institute, Edmonton, Alberta, Canada|BCCA - Fraser Valley Cancer Centre, Surrey, British Columbia, Canada|BCCA - Vancouver Cancer Centre, Vancouver, British Columbia, Canada|BCCA - Vancouver Island Cancer Centre, Victoria, British Columbia, Canada|CancerCare Manitoba, Winnipeg, Manitoba, Canada|Atlantic Health Sciences Corporation, Sa…		https://ClinicalTrials.gov/show/NCT00482677
NCT00621686	Bevacizumab and Sorafenib in Treating Patients With Recurrent Glioblastoma Multiforme	Targeted therapy	Yes	Biological: bevacizumab|Drug: sorafenib tosylate	6-month Progression-free Survival|Time to Progression|Overall Survival	Alliance for Clinical Trials in Oncology|National Cancer Institute (NCI)	All	18 Years and older ¬† (Adult, Older Adult)	Phase 2	54	Other|NIH	Interventional	Allocation: Non-Randomized|Intervention Model: Single Group Assignment|Masking: None (Open Label)|Primary Purpose: Treatment	NCCTG-N0776|NCI-2009-00832|CDR0000587614	2008-09-01	October 2010	February 19, 2014	February 22, 2008	January 4, 2017	May 8, 2018	Mayo Clinic Scottsdale, Scottsdale, Arizona, United States|Cancer Care Associates, Fresno, California, United States|Front Range Cancer Specialists, Fort Collins, Colorado, United States|Saint Francis/Mount Sinai Regional Cancer Center at Saint Francis Hospital and Medical Center, Hartford, Connecticut, United States|Baptist Cancer Institute - Jacksonville, Jacksonville, Florida, United States|Ma…		https://ClinicalTrials.gov/show/NCT00621686
NCT00720356	Bevacizumab and Erlotinib After Radiation Therapy and Temozolomide in Treating Patients With Newly Diagnosed Glioblastoma Multiforme or Gliosarcoma	Targeted therapy / Chemotherapy	Yes	Drug: bevacizumab|Drug: erlotinib hydrochloride	Overall Survival|Progression-free Survival at 12 Months|Response Rate (RR)|Safety of the Combination of Erlotinib and Bevacizumab in This Patient Population|Progression Free Survival at 18 Months	Northwestern University|M.D. Anderson Cancer Center	All	18 Years and older ¬† (Adult, Older Adult)	Phase 2	115	Other	Interventional	Allocation: N/A|Intervention Model: Single Group Assignment|Masking: None (Open Label)|Primary Purpose: Treatment	NU 07C3|BTTC08-01|STU00002792	July 7, 2009	June 24, 2014	July 5, 2018	July 22, 2008	October 26, 2018	October 26, 2018	Cedars-Sinai Medical Center, Los Angeles, California, United States|M.D. Anderson Cancer Center at Orlando, Orlando, Florida, United States|Northwestern University, Northwestern Medical Faculty Foundation, Chicago, Illinois, United States|Evanston Hospital, Evanston, Illinois, United States|Hollings Cancer Center at Medical University of South Carolina, Charleston, South Carolina, United States|N…		https://ClinicalTrials.gov/show/NCT00720356
NCT00998010	Bortezomib, Temozolomide, and Regional Radiation Therapy in Treating Patients With Newly Diagnosed Glioblastoma Multiforme or Gliosarcoma	Targeted therapy	Yes	Drug: bortezomib + temozolomide+ radiation therapy	Overall Survival|Toxicity Assessed According to the NCI Common Terminology Criteria for Adverse Events (CTCAE) Version 3.|Time to Progression|Survival at 1 Year|Tumor Progression as Assessed by Magnetic Resonance Imaging (MRI) and Neurologic Exam	Jonsson Comprehensive Cancer Center|Millennium Pharmaceuticals, Inc.	All	18 Years and older ¬† (Adult, Older Adult)	Phase 2	24	Other|Industry	Interventional	Allocation: N/A|Intervention Model: Single Group Assignment|Masking: None (Open Label)|Primary Purpose: Treatment	11-002222|UCLA-X05303|CDR0000657015|MILLENNIUM-UCLA-X05303|09-03-084	October 3, 2011	March 29, 2016	April 20, 2018	October 20, 2009	July 17, 2020	August 28, 2020	University of California Los Angeles, Los Angeles, California, United States	Study Protocol and Statistical Analysis Plan, https://ClinicalTrials.gov/ProvidedDocs/10/NCT00998010/Prot_SAP_000.pdf|"Informed Consent Form", https://ClinicalTrials.gov/ProvidedDocs/10/NCT00998010/ICF_001.pdf	https://ClinicalTrials.gov/show/NCT00998010
NCT01013285	Bevacizumab, Temozolomide, and External Beam Radiation Therapy as First-Line Therapy in Treating Patients With Newly Diagnosed Glioblastoma Multiforme or Gliosarcoma	Targeted therapy	Yes	Biological: bevacizumab|Drug: temozolomide|Radiation: external beam radiation therapy	Overall Survival|Time to Disease Progression|Progression-free Survival at 6 Months|Radiographic Response (When Evaluable)|Median Overall Survival (OS) Based on the MGMT Promoter Methylation Status	Jonsson Comprehensive Cancer Center	All	18 Years and older ¬† (Adult, Older Adult)	Phase 2	70	Other	Interventional	Allocation: N/A|Intervention Model: Single Group Assignment|Masking: None (Open Label)|Primary Purpose: Treatment	11-000558|UCLA-0604016|AVF3770s|CDR0000628787|GENENTECH-UCLA-0604016	June 2006	October 2013	2015-08-01	November 13, 2009	September 21, 2020	September 21, 2020	Jonsson Comprehensive Cancer Center, University of California, Los Angeles (UCLA), Los Angeles, California, United States		https://ClinicalTrials.gov/show/NCT01013285
NCT00304031	Radiation Therapy (RT) and Temozolomide (TMZ) in Treating Patients With Newly Diagnosed Glioblastoma or Gliosarcoma	Chemotherapy	Yes	Drug: Concurrent temozolomide|Radiation: Concurrent radiation therapy|Drug: 100mg/m2 adjuvant temozolomide days 1 to 5 of 28 day cycle|Drug: 75mg/m2 adjuvant temozolomide days 1-21 of 28 day cycle	Median Overall Survival Time|Median Progression-free Survival (PFS) Time|Median Overall Survival Time by MGMT Status|Median Progression-free Survival Time by MGMT Status|Best Treatment Response by MGMT Status|Distribution of Highest Grade AE Reported as Possibly/Probably/Definitely Related to Protocol Treatment|Overall Survival Status by Progression Status at 6 Months|Mean MD Anderson Symptom Inv…	Radiation Therapy Oncology Group|National Cancer Institute (NCI)|European Organisation for Research and Treatment of Cancer - EORTC|NRG Oncology	All	18 Years to 120 Years ¬† (Adult, Older Adult)	Phase 3	1173	Other|NIH	Interventional	Allocation: Randomized|Intervention Model: Parallel Assignment|Masking: None (Open Label)|Primary Purpose: Treatment	RTOG-0525|CDR0000465183|EORTC-26052|EORTC-22053|NCI-2009-00731	January 2006	February 2011	December 2016	March 17, 2006	April 30, 2014	June 9, 2020	Fairbanks Cancer Treatment Center at Fairbanks Memorial Hospital, Fairbanks, Alaska, United States|Arizona Oncology Services Foundation, Phoenix, Arizona, United States|Mayo Clinic Scottsdale, Scottsdale, Arizona, United States|Arizona Oncology - Tucson, Tucson, Arizona, United States|Auburn Radiation Oncology, Auburn, California, United States|Providence Saint Joseph Medical Center - Burbank, Bu…		https://ClinicalTrials.gov/show/NCT00304031
NCT01540513	PET/CT Evaluation of Primary and Metastatic Brain Tumors With a Novel Radioiodinated Phospholipid Ether Analogue I-NM404	Targeted therapy	Yes	Drug: NM404	Tumor to Background Ratios (TBR) Post-imaging for All Lesions With PET Uptake|Tumor to Background Ratios (TBR) Post-imaging for Confirmed Malignant Tumors|Tumor to Blood Pool Ratios Post-imaging for All Lesions With PET Uptake|Tumor to Blood Pool Ratios Post-imaging for Confirmed Malignant Tumors	University of Wisconsin, Madison	All	18 Years and older ¬† (Adult, Older Adult)	Not Applicable	12	Other	Interventional	Allocation: N/A|Intervention Model: Single Group Assignment|Masking: None (Open Label)|Primary Purpose: Diagnostic	RO11360|2011-0830|NCI-2012-02080|A539300|SMPH\RADIOLOGY\RADIOLOGY	March 2012	October 2014	October 2014	February 28, 2012	December 11, 2017	December 2, 2019	University of Wisconsin Hospital and Clinics, Madison, Wisconsin, United States		https://ClinicalTrials.gov/show/NCT01540513
NCT00504660	6-TG, Capecitabine and Celecoxib Plus TMZ or CCNU for Anaplastic Glioma Patients	Chemotherapy	Yes	Drug: Capecitabine|Drug: Celecoxib (Celebrex)|Drug: Temozolomide|Drug: Lomustine|Drug: 6-Thioguanine	12 Month-progression-free Survival for Participants With Anaplastic Tumors|6 Month Progression-free Survival for Participants With Glioblastoma	M.D. Anderson Cancer Center	All	12 Years and older ¬† (Child, Adult, Older Adult)	Phase 2	75	Other	Interventional	Allocation: Non-Randomized|Intervention Model: Single Group Assignment|Masking: None (Open Label)|Primary Purpose: Treatment	2003-0600	2003-09-01	2010-08-01	2010-08-01	July 20, 2007	January 11, 2012	January 11, 2012	UT MD Anderson Cancer Center, Houston, Texas, United States		https://ClinicalTrials.gov/show/NCT00504660
NCT01026493	Veliparib and Temozolomide in Treating Patients With Recurrent Glioblastoma	Chemotherapy	Yes	Drug: temozolomide 60 mg x 21 days|Drug: temozolomide 75 mg x 21 days|Drug: ABT-888 20 mg x 21 days|Drug: ABT-888 40 mg x 21 days|Drug: Temozolomide 150 mg x 5 days|Drug: ABT-888 40 mg x 5 days	Phase 1: Maximum Tolerated Dose (MTD)|Phase II: 6-month Progression-free Survival (PFS) Rate for Patients With Measurable Disease After Surgery|Phase II: Objective Response (Partial and Complete Response) Rate for Patients With Measurable Disease After Surgery|Phase II: Overall Survival (OS)	Radiation Therapy Oncology Group|National Cancer Institute (NCI)|NRG Oncology	All	18 Years to 120 Years ¬† (Adult, Older Adult)	Phase 1|Phase 2	257	Other|NIH	Interventional	Allocation: Randomized|Intervention Model: Parallel Assignment|Masking: None (Open Label)|Primary Purpose: Treatment	RTOG-0929|CDR0000660545	July 2010	May 2014	December 2016	December 4, 2009	July 2, 2017	July 2, 2017	Rebecca and John Moores UCSD Cancer Center, La Jolla, California, United States|Cedars-Sinai Medical Center, Los Angeles, California, United States|Leeward Radiation Oncology, 'Ewa Beach, Hawaii, United States|Cancer Research Center of Hawaii, Honolulu, Hawaii, United States|Queen's Cancer Institute at Queen's Medical Center, Honolulu, Hawaii, United States|Hawaii Medical Center - East, Honolulu,…		https://ClinicalTrials.gov/show/NCT01026493
NCT00615927	Phase II Imatinib + Hydroxyurea in Treatment of Patients With Recurrent/Progressive Grade II Low-Grade Glioma (LGG)	Targeted therapy	Yes	Drug: Imatinib Mesylate & Hydroxyurea	12-month Progression Free Survival (PFS)|Median Progression-free Survival|Median Overall Survival (OS)|Objective Response Rate|Safety and Tolerability of Gleevec + Hydroxyurea in Patients With Low-grade Gliomas	Duke University|Novartis Pharmaceuticals	All	18 Years and older ¬† (Adult, Older Adult)	Phase 2	64	Other|Industry	Interventional	Allocation: Non-Randomized|Intervention Model: Single Group Assignment|Masking: None (Open Label)|Primary Purpose: Treatment	Pro00008799	February 2006	2009-04-01	June 2012	February 14, 2008	March 15, 2013	March 15, 2013	Duke University Health System, Durham, North Carolina, United States		https://ClinicalTrials.gov/show/NCT00615927
NCT00613028	Ph II Bev + Either Temozolomide/Etoposide for GBM Pts Who Have Failed Bev + Irinotecan	Targeted therapy	Yes	Drug: Temo + Avastin|Drug: VP-16 + Avastin	The Primary Outcome Measure is 6 Month Progression-free Survival.|Radiographic Response|Median Progression-free Survival (PFS)|Median Overall Survival (OS)|Grade 3 or Greater, Treatment Related, Non-hematologic Toxicities.	Duke University|Genentech, Inc.	All	18 Years and older ¬† (Adult, Older Adult)	Phase 2	23	Other|Industry	Interventional	Allocation: Non-Randomized|Intervention Model: Parallel Assignment|Masking: None (Open Label)|Primary Purpose: Treatment	Pro00003768	2008-04-01	October 2009	January 2011	February 12, 2008	February 4, 2013	July 16, 2013	Duke University Health System, Durham, North Carolina, United States		https://ClinicalTrials.gov/show/NCT00613028
NCT00612430	Ph II Bevacizumab + Etoposide for Pts w Recurrent MG	Targeted therapy	Yes	Drug: Bevacizumab and Etoposide	6 Month Progression-Free Survival (PFS)|Objective Response Rate|Safety of Study Treatment Regimen|Median Progression-Free Survival|Median Overall Survival (OS)	Duke University|Genentech, Inc.	All	18 Years and older ¬† (Adult, Older Adult)	Phase 2	59	Other|Industry	Interventional	Allocation: N/A|Intervention Model: Single Group Assignment|Masking: None (Open Label)|Primary Purpose: Treatment	Pro00000379	March 2007	2008-09-01	2011-09-01	February 11, 2008	July 26, 2013	August 12, 2013	Duke University Health System, Durham, North Carolina, United States		https://ClinicalTrials.gov/show/NCT00612430
NCT00553150	Everolimus, Temozolomide, and Radiation Therapy in Treating Patients With Newly Diagnosed Glioblastoma	Targeted therapy	Yes	Drug: everolimus|Drug: temozolomide|Radiation: radiation	Maximum Tolerated Dose (MTD) of Everolimus (RAD001) in Combination With Temozolomide (TMZ) and 3D-conformal Radiotherapy (RT) or Intensity-modulated Radiotherapy (IMRT) Followed by Adjuvant TMZ With or Without RAD001 (Phase I)|Overall Survival at 12 Months (Phase II)|Response Rate, as Measured in Patients Receiving FLT-PET Imaging (Phase II)|Time to Progression (Phase II)|Progression-free-surviva…	Alliance for Clinical Trials in Oncology|National Cancer Institute (NCI)	All	18 Years and older ¬† (Adult, Older Adult)	Phase 1|Phase 2	122	Other|NIH	Interventional	Allocation: N/A|Intervention Model: Single Group Assignment|Masking: None (Open Label)|Primary Purpose: Treatment	NCCTG-N057K|NCI-2009-00654|CDR0000573917	March 2009	January 2012	November 15, 2019	November 4, 2007	January 11, 2017	February 13, 2020	Mayo Clinic Scottsdale, Scottsdale, Arizona, United States|Saint Francis/Mount Sinai Regional Cancer Center at Saint Francis Hospital and Medical Center, Hartford, Connecticut, United States|Mayo Clinic - Jacksonville, Jacksonville, Florida, United States|Saint Alphonsus Cancer Care Center at Saint Alphonsus Regional Medical Center, Boise, Idaho, United States|Illinois CancerCare - Bloomington, B…		https://ClinicalTrials.gov/show/NCT00553150
NCT01648348	Bevacizumab With or Without Anti-Endoglin Monoclonal Antibody TRC105 in Treating Patients With Recurrent Glioblastoma Multiforme	Targeted therapy	Yes	Biological: Anti-Endoglin Chimeric Monoclonal Antibody TRC105|Biological: Bevacizumab|Other: Laboratory Biomarker Analysis|Other: Pharmacological Study|Other: Quality-of-Life Assessment	Maximum Tolerated Dose (MTD) (Phase I) as Measured by the Number of Participants With Dose Limiting Toxicities|Progression-free Survival (PFS) (Phase II)|Overall Toxicity Rate for Grade 3 or Higher Adverse Events Considered at Least Possibly Related to Treatment (Phase II)|Overall Survival (Phase II)|Progression Free Survival at 6 Months (PFS6) (Phase II) as Measured by the Percentage of Particip…	National Cancer Institute (NCI)	All	18 Years and older ¬† (Adult, Older Adult)	Phase 1|Phase 2	116	NIH	Interventional	Allocation: Randomized|Intervention Model: Parallel Assignment|Masking: None (Open Label)|Primary Purpose: Treatment	NCI-2012-01989|CDR0000737109|N1174|NCCTG-N1174|U10CA180821|U10CA025224	2012-11-01	May 11, 2016	April 15, 2017	July 24, 2012	May 23, 2018	May 23, 2018	University of Arkansas for Medical Sciences, Little Rock, Arkansas, United States|Saint Jude Medical Center, Fullerton, California, United States|Saint Joseph Hospital - Orange, Orange, California, United States|Sharp Memorial Hospital, San Diego, California, United States|UCSF Medical Center-Mount Zion, San Francisco, California, United States|UCSF Medical Center-Parnassus, San Francisco, Califo…		https://ClinicalTrials.gov/show/NCT01648348
NCT03615404	Cytomegalovirus (CMV) RNA-Pulsed Dendritic Cells for Pediatric Patients and Young Adults With WHO Grade IV Glioma, Recurrent Malignant Glioma, or Recurrent Medulloblastoma	Cellular/viral Immunotherapy	Yes	Biological: CMV-DCs with GM-CSF|Biological: Td (tetanus toxoid)	Percentage of Patients for Whom 3 or More Vaccines Can be Made|Percentage of Patients Who Experience Unacceptable Toxicity	Gary Archer Ph.D.|Duke University	All	up to 35 Years ¬† (Child, Adult)	Phase 1	11	Other	Interventional	Allocation: N/A|Intervention Model: Single Group Assignment|Masking: None (Open Label)|Primary Purpose: Treatment	Pro00092868	October 5, 2018	November 19, 2019	July 2, 2020	August 3, 2018	January 28, 2021	January 28, 2021	Duke University Medical Center, Durham, North Carolina, United States	Study Protocol and Statistical Analysis Plan, https://ClinicalTrials.gov/ProvidedDocs/04/NCT03615404/Prot_SAP_000.pdf	https://ClinicalTrials.gov/show/NCT03615404
NCT00939991	Suberoylanilide Hydroxamic Acid (SAHA), Bevacizumab, Daily Temozolomide for Recurrent Malignant Gliomas	Targeted therapy / Chemotherapy	Yes	Drug: Vorinostat/Bevacizumab/Temozolomide	Phase I: Determination of the Maximum Tolerated Dose (MTD)|Phase II: 6-month Progression-free Survival (PFS)|Phase II: Radiographic Response.|Phase II: Median Progression-free Survival (PFS)|Phase II: Median Overall Survival (OS)|Phase II: Number of Patients With Grade 2 or Greater, Treatment-related Toxicities	Katy Peters|Genentech, Inc.|Merck Sharp & Dohme Corp.|Duke University	All	18 Years and older ¬† (Adult, Older Adult)	Phase 1|Phase 2	48	Other|Industry	Interventional	Allocation: Non-Randomized|Intervention Model: Single Group Assignment|Masking: None (Open Label)|Primary Purpose: Treatment	Pro00016446	October 2009	January 2012	2013-04-01	July 15, 2009	June 24, 2013	June 24, 2013	Duke University Medical Center, Durham, North Carolina, United States		https://ClinicalTrials.gov/show/NCT00939991
NCT00611325	Phase II Avastin + Bortezomib for Patients With Recurrent Malignant Glioma	Targeted therapy / Chemotherapy	Yes	Drug: Avastin|Drug: Bortezomib	6-month Progression-free Survival (PFS)|Median Progression Free Survival (PFS)|Median Overall Survival (OS)|Radiographic Response Rate|Number of Patients With Grade 3 or Greater, Treatment-related, Non-hematologic Toxicities	Duke University|Millennium Pharmaceuticals, Inc.|Genentech, Inc.	All	18 Years and older ¬† (Adult, Older Adult)	Phase 2	56	Other|Industry	Interventional	Allocation: Non-Randomized|Intervention Model: Parallel Assignment|Masking: None (Open Label)|Primary Purpose: Treatment	Pro00003596	May 2008	2009-09-01	October 2013	February 8, 2008	February 4, 2014	March 12, 2014	Duke University Health System, Durham, North Carolina, United States		https://ClinicalTrials.gov/show/NCT00611325
NCT00671970	Phase (Ph) II Bevacizumab + Erlotinib for Patients (Pts) With Recurrent Malignant Glioma (MG)	Targeted therapy	Yes	Drug: Bevacizumab and Erlotinib	6 Month Progression-free Survival|Radiographic Response|Pharmacokinetics of Erlotinib: Cmax|Pharmacokinetics of Erlotinib: AUC|Association of Biomarkers and One-year Survival - Epidermal Growth Factor (EGFR)|Association of Biomarkers and One-year Survival - EGFR vIII|Association of Biomarkers and One-year Survival - Phosphatase and Tensin Homologue (PTEN)|Association of Biomarkers and One-year Su…	Duke University|Genentech, Inc.	All	18 Years and older ¬† (Adult, Older Adult)	Phase 2	57	Other|Industry	Interventional	Allocation: N/A|Intervention Model: Single Group Assignment|Masking: None (Open Label)|Primary Purpose: Treatment	Pro00000220	February 2007	2008-11-01	2010-04-01	May 6, 2008	May 13, 2013	May 13, 2013	Duke University Health System, Durham, North Carolina, United States		https://ClinicalTrials.gov/show/NCT00671970
NCT00672243	Ph II Erlotinib + Sirolimus for Pts w Recurrent Malignant Glioma Multiforme	Targeted therapy	Yes	Drug: Erlotinib + sirolimus	6-month Progression-free Survival (PFS)|Median Progression Free Survival (PFS)|Median Overall Survival (OS)|Best Radiographic Response|Number of Participants Experiencing a ‚â• Grade 3, Treatment-related, Non-hematologic Toxicity.	Duke University|Genentech, Inc.|OSI Pharmaceuticals	All	18 Years and older ¬† (Adult, Older Adult)	Phase 2	32	Other|Industry	Interventional	Allocation: Non-Randomized|Intervention Model: Single Group Assignment|Masking: None (Open Label)|Primary Purpose: Treatment	Pro00000345	2007-04-01	2008-09-01	December 2009	May 6, 2008	April 4, 2013	August 7, 2013	Duke University Health System, Durham, North Carolina, United States		https://ClinicalTrials.gov/show/NCT00672243
NCT00085566	Everolimus and Gefitinib in Treating Patients With Progressive Glioblastoma Multiforme or Progressive Metastatic Prostate Cancer	Targeted therapy / Chemotherapy	No	Drug: everolimus|Drug: gefitinib	Overall Objective Response	Memorial Sloan Kettering Cancer Center|National Cancer Institute (NCI)	Male	18 Years to 120 Years ¬† (Adult, Older Adult)	Phase 1|Phase 2	61	Other|NIH	Interventional	Allocation: N/A|Intervention Model: Single Group Assignment|Masking: None (Open Label)|Primary Purpose: Treatment	04-010|MSKCC-04010	March 2004	February 2008	February 2008	June 11, 2004	January 20, 2016	January 20, 2016	Memorial Sloan Kettering Cancer Center, New York, New York, United States|Vall d'Hebron University Hospital, Barcelona, Spain		https://ClinicalTrials.gov/show/NCT00085566
NCT00354913	Imatinib Mesylate and Hydroxyurea in Treating Patients With Recurrent or Progressive Meningioma	Targeted therapy / Chemotherapy	Yes	Drug: hydroxyurea|Drug: imatinib mesylate	Progression-free Survival at 6 Months|Median Progression-free Survival (PFS)|Median Overall Survival (OS)|Objective Response Rate	Duke University|National Cancer Institute (NCI)|Novartis Pharmaceuticals	All	18 Years and older ¬† (Adult, Older Adult)	Phase 2	21	Other|NIH|Industry	Interventional	Allocation: N/A|Intervention Model: Single Group Assignment|Masking: None (Open Label)|Primary Purpose: Treatment	Pro00006768|DUMC-7082-05-4R0|NOVARTIS-DUMC-7082-05-4R0	May 2005	March 2009	October 2010	July 20, 2006	January 14, 2013	January 18, 2013	Duke Cancer Institute, Durham, North Carolina, United States		https://ClinicalTrials.gov/show/NCT00354913
NCT02431572	A Pilot Study to Evaluate PBR PET in Brain Tumor Patients Treated With Chemoradiation or Immunotherapy	Cellular/viral Immunotherapy	No	Other: PBR PET|Biological: Cancer Immunotherapy|Radiation: Radiation and chemotherapy	Change in PBR Uptake (Changes in PBR Uptake by PET)|Median PBR Uptake	Massachusetts General Hospital	All	18 Years and older ¬† (Adult, Older Adult)	Not Applicable	11	Other	Interventional	Allocation: Non-Randomized|Intervention Model: Parallel Assignment|Masking: None (Open Label)|Primary Purpose: Diagnostic	14-421	May 2015	February 2019	February 2019	May 1, 2015	April 28, 2020	April 28, 2020	Dana Farber Cancer Institute, Boston, Massachusetts, United States|Massachusetts General Hospital, Boston, Massachusetts, United States	Study Protocol and Statistical Analysis Plan, https://ClinicalTrials.gov/ProvidedDocs/72/NCT02431572/Prot_SAP_000.pdf	https://ClinicalTrials.gov/show/NCT02431572
NCT01113398	AMG 102 and Avastin for Recurrent Malignant Glioma	Targeted therapy	Yes	Drug: AMG 102|Drug: Avastin	Radiographic Response|Median Overall Survival (OS)|Six-month Progression-free Survival (PFS6)|Percentage of Participants Who Experience Treatment-related Grade 2 or Greater CNS Hemorrhage or Grade 4 or Greater Non-hematologic Toxicities	Katy Peters|Amgen|Duke University	All	18 Years and older ¬† (Adult, Older Adult)	Phase 2	36	Other|Industry	Interventional	Allocation: N/A|Intervention Model: Single Group Assignment|Masking: None (Open Label)|Primary Purpose: Treatment	Pro00022491	2010-08-01	2014-11-01	2015-09-01	April 29, 2010	December 10, 2015	December 10, 2015	The Preston Robert Tisch Brain Tumor Center, Durham, North Carolina, United States		https://ClinicalTrials.gov/show/NCT01113398
NCT00643097	Vaccine Therapy in Treating Patients With Newly Diagnosed Glioblastoma Multiforme	Cellular/viral Immunotherapy/ Chemotherapy	Yes	Biological: PEP-3 vaccine|Biological: sargramostim|Drug: Temozolomide	Humoral and Cellular Immune Response|Clinical Efficacy of Vaccination, in Terms of Progression-free Survival (PFS)|Response to Vaccination|Toxicity to PEP-3 Vaccine Immunization	John Sampson|National Institute of Neurological Disorders and Stroke (NINDS)|Duke University	All	18 Years and older ¬† (Adult, Older Adult)	Phase 2	40	Other|NIH	Interventional	Allocation: Non-Randomized|Intervention Model: Parallel Assignment|Masking: None (Open Label)|Primary Purpose: Treatment	Pro00004040|P50NS020023|CDR0000589632|DUMC-5421	2007-09-01	January 2012	2016-11-01	March 26, 2008	February 17, 2014	February 1, 2017	Duke University Medical Center, Durham, North Carolina, United States|M. D. Anderson Cancer Center at University of Texas, Houston, Texas, United States		https://ClinicalTrials.gov/show/NCT00643097
NCT01738646	Ph II SAHA and Bevacizumab for Recurrent Malignant Glioma Patients	Targeted therapy	Yes	Drug: Vorinostat|Drug: Bevacizumab	Six-month Progression-free Survival (PFS6)|Radiographic Response|Percentage of Participants Who Experience Grade 3 or Greater, Treatment Related, Non-hematologic Toxicities.|Median Progression-free Survival (PFS)|Median Overall Survival (OS)	Duke University|Genentech, Inc.|Merck Sharp & Dohme Corp.	All	18 Years to 120 Years ¬† (Adult, Older Adult)	Phase 2	48	Other|Industry	Interventional	Allocation: N/A|Intervention Model: Single Group Assignment|Masking: None (Open Label)|Primary Purpose: Treatment	Pro00024983	January 2013	December 2014	February 2016	November 30, 2012	October 29, 2015	March 6, 2017	Duke Cancer Center, Durham, North Carolina, United States		https://ClinicalTrials.gov/show/NCT01738646
NCT02529072	Nivolumab With DC Vaccines for Recurrent Brain Tumors	Targeted therapy	Yes	Drug: nivolumab|Biological: DC	The Safety of Administering DC Vaccines With Nivolumab|Overall Survival|Progression Free Survival (PFS)	Gary Archer Ph.D.|Bristol-Myers Squibb|Duke Cancer Institute|Duke University	All	18 Years to 80 Years ¬† (Adult, Older Adult)	Phase 1	6	Other|Industry	Interventional	Allocation: Randomized|Intervention Model: Parallel Assignment|Masking: None (Open Label)|Primary Purpose: Treatment	Pro00065241	January 2016	September 15, 2017	December 30, 2019	August 19, 2015	March 26, 2020	March 26, 2020	Duke University Medical Center, Durham, North Carolina, United States	Study Protocol and Statistical Analysis Plan, https://ClinicalTrials.gov/ProvidedDocs/72/NCT02529072/Prot_SAP_000.pdf	https://ClinicalTrials.gov/show/NCT02529072
NCT00823797	Bendamustine Hydrochloride in Treating Patients With Recurrent or Progressive Anaplastic Glioma	Targeted therapy / Chemotherapy	Yes	Drug: Bendamustine Hydrochloride|Other: Quality-of-Life Assessment	PFS-6|PFS|Toxic Death|Overall Survival	University of Washington|National Cancer Institute (NCI)|National Comprehensive Cancer Network	All	18 Years and older ¬† (Adult, Older Adult)	Phase 2	45	Other|NIH	Interventional	Allocation: N/A|Intervention Model: Single Group Assignment|Masking: None (Open Label)|Primary Purpose: Treatment	6803|NCI-2010-00714|P30CA015704	October 2008	December 2015	2017-04-01	January 16, 2009	May 19, 2017	July 7, 2017	Northwestern University, Chicago, Illinois, United States|Huntsman Cancer Institute/University of Utah, Salt Lake City, Utah, United States|Fred Hutch/University of Washington Cancer Consortium, Seattle, Washington, United States		https://ClinicalTrials.gov/show/NCT00823797
NCT01663012	Phase II NKTR-102 In Bevacizumab-Resistant High Grade Glioma	Other	No	Drug: Etirinotecan pegol	Progression Free Survival, Assessed by Revised Assessment in Neuro-oncology (RANO) Criteria|Survival From the Time of First NKTR-102 Dose for Patients With BEV-resistant Glioma Receiving NKTR-102 to Date of Death|Overall Survival From Time of Diagnosis	Lawrence Recht|Nektar Therapeutics|Stanford University	All	18 Years and older ¬† (Adult, Older Adult)	Phase 2	20	Other|Industry	Interventional	Allocation: N/A|Intervention Model: Single Group Assignment|Masking: None (Open Label)|Primary Purpose: Treatment	IRB-24833|SU-06212012-10228|NCI-2012-01288|BRN0021	July 2012	February 2015	February 2015	August 13, 2012	June 11, 2015	February 24, 2016	Stanford University School of Medicine, Palo Alto, California, United States		https://ClinicalTrials.gov/show/NCT01663012
NCT00498927	Temozolomide in Treating Patients With Recurrent Glioblastoma Multiforme or Other Malignant Glioma	Targeted therapy / Chemotherapy	Yes	Drug: temozolomide|Genetic: protein expression analysis|Genetic: reverse transcriptase-polymerase chain reaction|Other: diagnostic laboratory biomarker analysis|Other: immunoenzyme technique	Progression-free Survival (PFS) Rate at 6 Months|Overall Survival	Memorial Sloan Kettering Cancer Center|National Cancer Institute (NCI)|Weill Medical College of Cornell University|Schering-Plough	All	18 Years to 120 Years ¬† (Adult, Older Adult)	Phase 2	47	Other|NIH|Industry	Interventional	Allocation: N/A|Intervention Model: Single Group Assignment|Masking: None (Open Label)|Primary Purpose: Treatment	07-064|P30CA008748|MSKCC-07064|SPRI-PO5096	June 2007	December 2013	December 2013	July 11, 2007	February 29, 2016	February 29, 2016	Memorial Sloan-Kettering Cancer Center, New York, New York, United States		https://ClinicalTrials.gov/show/NCT00498927
NCT01977677	Plerixafor After Radiation Therapy and Temozolomide in Treating Patients With Newly Diagnosed High Grade Glioma	Targeted therapy	Yes	Radiation: radiation therapy|Drug: temozolomide|Drug: plerixafor|Other: laboratory biomarker analysis|Other: pharmacological study	Dose-limiting Toxicity|Participants Alive and Without Disease Progression At 6 Months After the Start of the Irradiation	Lawrence Recht|National Cancer Institute (NCI)|Stanford University	All	18 Years to 75 Years ¬† (Adult, Older Adult)	Phase 1|Phase 2	30	Other|NIH	Interventional	Allocation: N/A|Intervention Model: Single Group Assignment|Masking: None (Open Label)|Primary Purpose: Treatment	BRN0023|NCI-2013-02012|P30CA124435	2014-11-01	2017-11-01	2018-09-01	November 7, 2013	July 3, 2018	October 23, 2018	Stanford University, School of Medicine, Stanford, California, United States	Study Protocol and Statistical Analysis Plan, https://ClinicalTrials.gov/ProvidedDocs/77/NCT01977677/Prot_SAP_000.pdf	https://ClinicalTrials.gov/show/NCT01977677
NCT00905060	HSPPC-96 Vaccine With Temozolomide in Patients With Newly Diagnosed GBM	Targeted therapy / Chemotherapy	Yes	Biological: HSPPC-96|Drug: Temozolomide|Procedure: Standard Surgical Resection	Number of Participants With Treatment-Related Adverse Events of Any Grade|Median Overall Survival|Median Progression Free Survival (PFS)|Median PD-L1 Positivity in Circulating Myeloid Cells	University of California, San Francisco|Agenus Inc.	All	18 Years and older ¬† (Adult, Older Adult)	Phase 2	70	Other|Industry	Interventional	Allocation: N/A|Intervention Model: Single Group Assignment|Masking: None (Open Label)|Primary Purpose: Treatment	081010|C-100-37|NCI-2015-01229	June 29, 2009	June 3, 2014	June 3, 2014	May 20, 2009	March 24, 2021	March 24, 2021	University of California, San Francisco, San Francisco, California, United States|University of Miami, Miami, Florida, United States|Northwestern University, Chicago, Illinois, United States|Johns Hopkins Hospital, Baltimore, Maryland, United States|The Valley Hospital, Paramus, New Jersey, United States|Northern Westchester Hospital, Mount Kisco, New York, United States|Columbia University, New …		https://ClinicalTrials.gov/show/NCT00905060
NCT01454596	CAR T Cell Receptor Immunotherapy Targeting EGFRvIII for Patients With Malignant Gliomas Expressing EGFRvIII	Targeted therapy	Yes	Biological: Epidermal growth factor receptor(EGFRv)III Chimeric antigen receptor (CAR) transduced PBL|Drug: Aldesleukin|Drug: Fludarabine|Drug: Cyclophosphamide	Number of Treatment Related Adverse Events|Progression Free Survival|Number of Patients With an Objective Response|Circulating Chimeric Antigen Receptor (CAR+) Cells in Peripheral Blood at 1 Month Post Treatment|Number of Participants With Serious and Non-serious Adverse Events Assessed by the Common Terminology Criteria in Adverse Events (CTCAE v4.0)	National Cancer Institute (NCI)|National Institutes of Health Clinical Center (CC)	All	18 Years to 70 Years ¬† (Adult, Older Adult)	Phase 1|Phase 2	18	NIH	Interventional	Allocation: Non-Randomized|Intervention Model: Sequential Assignment|Masking: None (Open Label)|Primary Purpose: Treatment	110266|11-C-0266	May 16, 2012	November 1, 2018	January 17, 2019	October 19, 2011	August 21, 2019	August 21, 2019	National Institutes of Health Clinical Center, 9000 Rockville Pike, Bethesda, Maryland, United States	Study Protocol and Statistical Analysis Plan, https://ClinicalTrials.gov/ProvidedDocs/96/NCT01454596/Prot_SAP_000.pdf|"Informed Consent Form", https://ClinicalTrials.gov/ProvidedDocs/96/NCT01454596/ICF_001.pdf	https://ClinicalTrials.gov/show/NCT01454596
NCT00045708	A Phase I/II Trial of BMS-247550 for Treatment of Patients With Recurrent High-Grade Gliomas	Targeted therapy	No	Drug: ixabepilone|Other: pharmacological study|Drug: Anticonvulsant	Number of Dose Limiting Toxicity to Determine Maximum Tolerated Dose (MTD) of BMS-247550 in Patients With Recurrent or Progressive Malignant Glioma|Group A (P450) Estimated MTD and Group B (nonP450) Estimated MTD of BMS-247550 in Patients With Recurrent or Progressive Malignant Glioma|Measure Pharmacokinetic Parameters Using Estimation of Half-lives Related to BMS-247550 and Anticonvulsants|Measu…	National Cancer Institute (NCI)	All	18 Years and older ¬† (Adult, Older Adult)	Phase 1|Phase 2	57	NIH	Interventional	Allocation: Non-Randomized|Intervention Model: Single Group Assignment|Masking: None (Open Label)|Primary Purpose: Treatment	NCI-2012-03016|NABTT 2111|CDR257118|U01CA062475	October 2002	May 2010	May 2010	January 27, 2003	May 9, 2017	October 18, 2017	Emory University, Atlanta, Georgia, United States|Johns Hopkins University, Baltimore, Maryland, United States|Massachusetts General Hospital, Boston, Massachusetts, United States|Wake Forest University, Winston-Salem, North Carolina, United States|Cleveland Clinic, Cleveland, Ohio, United States		https://ClinicalTrials.gov/show/NCT00045708
NCT00575887	Efficacy of Protracted Temozolomide in Patients With Progressive High Grade Glioma	Chemotherapy	Yes	Drug: Temozolomide	Progression-free Survival at 6-months	Marmara University|Schering-Plough	All	18 Years and older ¬† (Adult, Older Adult)	Phase 2	25	Other|Industry	Interventional	Allocation: Non-Randomized|Intervention Model: Single Group Assignment|Masking: None (Open Label)|Primary Purpose: Treatment	MU-RO-2005-1	2006-08-01	March 2009	March 2009	December 18, 2007	December 20, 2013	December 20, 2013	Marmara University Hospital, Istanbul, Turkey		https://ClinicalTrials.gov/show/NCT00575887
NCT00392171	The Effects of Continuous 28-day (28/28) Temozolomide Chemotherapy in Subjects With Recurrent Malignant Glioma Who Have Failed the Conventional 5-day (5/28) Treatment (P04601)	Chemotherapy	Yes	Drug: Temozolomide	Percentage of Participants Surviving at Six Months of Treatment Without Evidence of Disease Progression.	Merck Sharp & Dohme Corp.	All	19 Years to 70 Years ¬† (Adult, Older Adult)	Phase 2	120	Industry	Interventional	Allocation: Non-Randomized|Intervention Model: Single Group Assignment|Masking: None (Open Label)|Primary Purpose: Treatment	P04601	June 9, 2006	September 15, 2009	September 15, 2009	October 25, 2006	May 17, 2010	June 7, 2017			https://ClinicalTrials.gov/show/NCT00392171
NCT00667394	Tandutinib Plus Bevacizumab to Treat Recurrent Brain Tumors	Targeted therapy	Yes	Biological: Bevacizumab|Drug: MLN-518 (Tandutinib)|Procedure: Quality-of-life assessment	Progression-free Survival at 6 Months|Number of Participants With Adverse Events	National Cancer Institute (NCI)|National Institutes of Health Clinical Center (CC)	All	18 Years and older ¬† (Adult, Older Adult)	Phase 2	42	NIH	Interventional	Allocation: Non-Randomized|Intervention Model: Parallel Assignment|Masking: None (Open Label)|Primary Purpose: Treatment	080101|08-C-0101	2008-04-01	July 2011	July 2011	April 28, 2008	August 31, 2012	November 5, 2015	National Institutes of Health Clinical Center, 9000 Rockville Pike, Bethesda, Maryland, United States		https://ClinicalTrials.gov/show/NCT00667394
NCT01380782	BIBF 1120 for Recurrent High-Grade Gliomas	Targeted therapy	No	Drug: BIBF 1120	6-Month Progression Free Survival|3-Month Progression Free Survival|Proportion of Participants Experiencing Stable Disease (SD) as Their Best Radiographic Response|Overall Survival|Time-to-tumor Progression|Safety Profile as Summarized With Descriptive Statistics (Using Toxicity Data Gathered on Trial)	Patrick Y. Wen, MD|Boehringer Ingelheim|Wake Forest University Health Sciences|University of Virginia|Massachusetts General Hospital|The Cleveland Clinic|Dana-Farber Cancer Institute	All	18 Years and older ¬† (Adult, Older Adult)	Phase 2	37	Other|Industry	Interventional	Allocation: Non-Randomized|Intervention Model: Parallel Assignment|Masking: None (Open Label)|Primary Purpose: Treatment	11-055|BIBF 1199.94	May 2012	July 2013	July 2014	June 27, 2011	August 18, 2014	August 18, 2014	Massachusetts General Hospital, Boston, Massachusetts, United States|Dana-Farber Cancer Institute, Boston, Massachusetts, United States|Cleveland Clinic, Cleveland, Ohio, United States|University of Virginia, Charlottesville, Virginia, United States		https://ClinicalTrials.gov/show/NCT01380782
NCT00995007	A Randomized Phase II Trial of Vandetanib (ZD6474) in Combination With Carboplatin Versus Carboplatin Alone Followed by Vandetanib Alone in Adults With Recurrent High-Grade Gliomas	Targeted therapy / Chemotherapy	No	Drug: ZD6474 (Vandetanib)|Drug: Carboplatin	Progression Free Survival at 6 Months|Overall Survival|Number of Participants With Adverse Events	National Cancer Institute (NCI)|National Institutes of Health Clinical Center (CC)	All	18 Years to 100 Years ¬† (Adult, Older Adult)	Phase 2	112	NIH	Interventional	Allocation: Randomized|Intervention Model: Parallel Assignment|Masking: None (Open Label)|Primary Purpose: Treatment	090222|09-C-0222	2009-09-01	June 2015	December 2015	October 14, 2009	March 29, 2016	March 29, 2016	National Institutes of Health Clinical Center, 9000 Rockville Pike, Bethesda, Maryland, United States		https://ClinicalTrials.gov/show/NCT00995007
NCT00727506	BIBW 2992 (Afatinib) With or Without Daily Temozolomide in the Treatment of Patients With Recurrent Malignant Glioma	Targeted therapy / Chemotherapy	Yes	Drug: BIBW 2992|Drug: TMZ|Drug: BIBW 2992 plus TMZ	Number of Participants With DLT- Phase I|Progression-free Survival (PFS-6) at Six Months - Phase II|Objective Tumor Response in Phase I|Objective Tumor Response in Phase II|Progression-free Survival (PFS)- Phase II Part|AUCœÑ,ss for Afatinib|Cmax,ss for Afatinib|Tmax,ss for Afatinib|AUC (0-8) for Temozolomide|Cmax for Temozolomide|Tmax for Temozolomide|t1/2 for Temozolomide|Phase II - Trough Plas…	Boehringer Ingelheim	All	18 Years and older ¬† (Adult, Older Adult)	Phase 2	151	Industry	Interventional	Allocation: Randomized|Intervention Model: Parallel Assignment|Masking: None (Open Label)|Primary Purpose: Treatment	1200.36	July 14, 2008	May 12, 2011	May 25, 2016	August 4, 2008	January 24, 2014	August 15, 2017	1200.36.0016 Boehringer Ingelheim Investigational Site, Birmingham, Alabama, United States|1200.36.0012 Boehringer Ingelheim Investigational Site, Phoenix, Arizona, United States|1200.36.0005 Boehringer Ingelheim Investigational Site, Duarte, California, United States|1200.36.0014 Boehringer Ingelheim Investigational Site, Los Angeles, California, United States|1200.36.0019 Boehringer Ingelheim I…		https://ClinicalTrials.gov/show/NCT00727506
NCT00337207	Bevacizumab in Treating Patients With Recurrent or Progressive Glioma	Targeted therapy	Yes	Biological: bevacizumab	Safety of Treatment|Progression-free Survival at 6 Months|Tumoral Blood Flow Changes	Northwestern University|National Cancer Institute (NCI)	All	18 Years and older ¬† (Adult, Older Adult)	Phase 2	55	Other|NIH	Interventional	Allocation: N/A|Intervention Model: Single Group Assignment|Masking: None (Open Label)|Primary Purpose: Treatment	NU 05C3|NU-05C3|STU00005237	March 2006	2008-11-01	May 2009	June 15, 2006	November 19, 2012	February 7, 2020	Hematology-Oncology Associates of Illinois, Chicago, Illinois, United States|Robert H. Lurie Comprehensive Cancer Center at Northwestern University, Chicago, Illinois, United States		https://ClinicalTrials.gov/show/NCT00337207
NCT00404248	Tetra-O-Methyl Nordihydroguaiaretic Acid in Treating Patients With Recurrent High-Grade Glioma	Other	No	Drug: terameprocol|Other: pharmacological study	Maximum Tolerated Dose (Phase I)|Maximum Tolerated Dose (Phase I) - Dose Limiting Toxicity (DLT)|Pharmacokinetics - Total Body Clearance|Pharmacokinetics - Steady-State Apparent Volume Distribution|Pharmacokinetics - Terminal Phase Half-life|Efficacy - Best Overall Response|Survival	Sidney Kimmel Comprehensive Cancer Center at Johns Hopkins|National Cancer Institute (NCI)	All	18 Years and older ¬† (Adult, Older Adult)	Phase 1|Phase 2	35	Other|NIH	Interventional	Allocation: Non-Randomized|Intervention Model: Parallel Assignment|Masking: None (Open Label)|Primary Purpose: Treatment	NABTT-0503 CDR0000515952|U01CA062475|NABTT-0503	January 2007	June 2009	February 2012	November 28, 2006	August 11, 2015	March 6, 2019	UAB Comprehensive Cancer Center, Birmingham, Alabama, United States|H. Lee Moffitt Cancer Center and Research Institute at University of South Florida, Tampa, Florida, United States|Winship Cancer Institute of Emory University, Atlanta, Georgia, United States|Sidney Kimmel Comprehensive Cancer Center at Johns Hopkins, Baltimore, Maryland, United States|Massachusetts General Hospital, Boston, Mass…		https://ClinicalTrials.gov/show/NCT00404248
NCT00124657	Erlotinib and Radiation Therapy in Treating Young Patients With Newly Diagnosed Glioma	Targeted therapy	Yes	Drug: Erlotinib hydrochloride	Number of Participants With Dose-limiting Toxicity (DLT)|Maximum Tolerated Dose (MTD) of Erlotinib|Progression Free Survival (PFS)|Cmax of Erlotinib and Its Metabolite OSI-420|Erlotinib Tmax|AUC Time 0-infinite (AUCinf) of Erlotinib and Its Metabolite OSI-420|Number of Positive Mutations of EGFR and Downstream Pathways|Ability of Erlotinib to Inhibit EGFR Signaling|Correlation Between Standard Ma…	St. Jude Children's Research Hospital|Rady Children's Hospital, San Diego|Duke University	All	3 Years to 21 Years ¬† (Child, Adult)	Phase 1|Phase 2	62	Other	Interventional	Allocation: N/A|Intervention Model: Single Group Assignment|Masking: None (Open Label)|Primary Purpose: Treatment	SJHG04	March 2005	July 2012	2014-09-01	July 28, 2005	April 29, 2014	December 4, 2015	University of California San Diego, San Diego, California, United States|Duke Children's Hospital and Health Center, Durham, North Carolina, United States|St. Jude Children's Research Hospital, Memphis, Tennessee, United States		https://ClinicalTrials.gov/show/NCT00124657
NCT00302159	Valproic Acid With Temozolomide and Radiation Therapy to Treat Brain Tumors	Targeted therapy / Chemotherapy	Yes	Procedure: adjuvant therapy|Drug: Temozolomide|Drug: Valproic Acid|Radiation: Radiation therapy	Median Progression Free Survival.|Percentage of Participants With Progression Free Survival at 6, 12, and 24 Months|Number of Participants With Best Response|Median Overall Survival|Percentage of Participants With Overall Survival at 6, 12, and 24 Months|Number of Participants With Adverse Events	National Cancer Institute (NCI)|National Institutes of Health Clinical Center (CC)	All	18 Years to 90 Years ¬† (Adult, Older Adult)	Phase 2	43	NIH	Interventional	Allocation: N/A|Intervention Model: Single Group Assignment|Masking: None (Open Label)|Primary Purpose: Treatment	060112|06-C-0112	March 2006	June 2013	2014-11-01	March 13, 2006	June 24, 2014	August 18, 2016	National Institutes of Health Clinical Center, 9000 Rockville Pike, Bethesda, Maryland, United States|University of Pennsylvania, Philadelphia, Pennsylvania, United States|Virginia Commonwealth University, Richmond, Virginia, United States		https://ClinicalTrials.gov/show/NCT00302159
NCT00795665	Bevacizumab and Carmustine in Treating Patients With Relapsed or Progressive High-Grade Glioma	Targeted therapy / Chemotherapy	Yes	Drug: bevacizumab|Drug: carmustine	Progression-free Survival|Radiographic Response to Therapy|Differentiate a Radiographic Response Due to Tumor Shrinkage From a Radiographic Response Due to Decreased Vasogenic Edema|Safety and Toxicity|Overall Survival	University of California, Davis|National Cancer Institute (NCI)|Genentech, Inc.	All	18 Years and older ¬† (Adult, Older Adult)	Phase 2	7	Other|NIH|Industry	Interventional	Allocation: N/A|Intervention Model: Single Group Assignment|Masking: None (Open Label)|Primary Purpose: Treatment	224865|UCDCC#208|P30CA093373	June 2008	December 2015	December 2015	November 21, 2008	May 12, 2020	May 12, 2020	University of California Davis Cancer Center, Sacramento, California, United States		https://ClinicalTrials.gov/show/NCT00795665
NCT01032200	Armodafinil in Treating Fatigue Caused By Radiation Therapy in Patients With Primary Brain Tumors	Other	No	Drug: Armodafinil|Other: placebo	Retention|Adherence|Fatigue|Sleepiness|HVLT-IR	Wake Forest University Health Sciences|National Cancer Institute (NCI)	All	18 Years and older ¬† (Adult, Older Adult)	Phase 2	54	Other|NIH	Interventional	Allocation: Randomized|Intervention Model: Parallel Assignment|Masking: Quadruple (Participant, Care Provider, Investigator, Outcomes Assessor)|Primary Purpose: Supportive Care	IRB00012856|U10CA081851|REBACCCWFU97509	2010-08-01	January 8, 2013	January 8, 2013	December 15, 2009	February 13, 2017	November 25, 2019	Wake Forest University Comprehensive Cancer Center, Winston-Salem, North Carolina, United States		https://ClinicalTrials.gov/show/NCT01032200
NCT00301873	Zoledronate in Preventing Osteoporosis in Patients With Primary Malignant Glioma	Other	No	Drug: IV Zometa	Percent of Patients With Change in Combined Bone Mass Density T-score <= -0.5.|Skeletal-related Complications|Mean Change in Bone Mass Density (BMD)	Duke University|Novartis|National Institute of Neurological Disorders and Stroke (NINDS)	All	18 Years and older ¬† (Adult, Older Adult)	Phase 2	60	Other|Industry|NIH	Interventional	Allocation: N/A|Intervention Model: Single Group Assignment|Masking: None (Open Label)|Primary Purpose: Supportive Care	Pro00010125|P50NS020023	May 2006	February 2011	2012-09-01	March 13, 2006	January 16, 2013	February 18, 2013	Duke Comprehensive Cancer Center, Durham, North Carolina, United States		https://ClinicalTrials.gov/show/NCT00301873
NCT00369785	Donepezil in Treating Patients Who Have Undergone Radiation Therapy for Brain Tumors	Other	No	Drug: donepezil hydrochloride|Drug: Placebo	Memory as Quantified by HVLT-immediate Recall|Memory as Quantified by the HVLT-discrimination	Wake Forest University Health Sciences|National Cancer Institute (NCI)	All	18 Years and older ¬† (Adult, Older Adult)	Phase 3	198	Other|NIH	Interventional	Allocation: Randomized|Intervention Model: Parallel Assignment|Masking: Quadruple (Participant, Care Provider, Investigator, Outcomes Assessor)|Primary Purpose: Supportive Care	IRB00000551|U10CA081851|REBACCCWFU 91105	January 2008	July 1, 2012	July 1, 2012	August 29, 2006	March 9, 2017	December 26, 2019	Associates in Womens Health, PA - North Review, Wichita, Kansas, United States|Cancer Center of Kansas, PA - Medical Arts Tower, Wichita, Kansas, United States|Cancer Center of Kansas, PA - Wichita, Wichita, Kansas, United States|CCOP - Wichita, Wichita, Kansas, United States|Via Christi Cancer Center at Via Christi Regional Medical Center, Wichita, Kansas, United States|Central Maine Comprehensi…		https://ClinicalTrials.gov/show/NCT00369785
NCT00619112	Temozolomide in Treating Patients With Recurrent High-Grade Glioma	Chemotherapy	Yes	Drug: temozolomide	6 Month Progression-free Survival|Progression-free Survival (PFS) Based on Tumor MGMT (O(6)-Methylguanine-DNA Methyltransferase) Promoter Methylation Status.|Overall Survival|Patients With Tumors With Functional Alterations of the Mismatch Repair (MMR) System|Patients Progressing After Two First-line Adjuvant Courses of Temozolomide|Patients Progressing Within 6 Months After 6th Adjuvant Course o…	University of California, San Francisco|National Cancer Institute (NCI)	All	18 Years and older ¬† (Adult, Older Adult)	Phase 2	60	Other|NIH	Interventional	Allocation: N/A|Intervention Model: Single Group Assignment|Masking: None (Open Label)|Primary Purpose: Treatment	UCSF-07107|SPRI-UCSF-H44867-31182-01	October 2007	December 2011	2012-09-01	February 20, 2008	October 29, 2013	January 31, 2018	UCSF Helen Diller Family Comprehensive Cancer Center, San Francisco, California, United States		https://ClinicalTrials.gov/show/NCT00619112
NCT00782756	Bevacizumab, Temozolomide and Hypofractionated Radiotherapy for Patients With Newly Diagnosed Malignant Glioma	Chemotherapy	No	Other: radiotherapy (RT) in combination with temozolomide and bevacizumab	Number of Participants With Adverse Events|Progression Free Survival|Neurocognitive Outcome	Memorial Sloan Kettering Cancer Center|Genentech, Inc.|National Institutes of Health (NIH)	All	18 Years and older ¬† (Adult, Older Adult)	Phase 2	40	Other|Industry|NIH	Interventional	Allocation: N/A|Intervention Model: Single Group Assignment|Masking: None (Open Label)|Primary Purpose: Treatment	08-126	October 28, 2008	March 23, 2017	March 23, 2017	October 31, 2008	February 6, 2018	February 6, 2018	Memoral Sloan Kettering Cancer Center, Basking Ridge, New Jersey, United States|Memorial Sloan-Kettering Cancer Center at Commack, Commack, New York, United States|Memorial Sloan-Kettering Cancer Center, New York, New York, United States	Study Protocol and Statistical Analysis Plan, https://ClinicalTrials.gov/ProvidedDocs/56/NCT00782756/Prot_SAP_000.pdf	https://ClinicalTrials.gov/show/NCT00782756
NCT02038218	Study of 4-Demethyl-4-cholesteryloxycarbonylpenclome (DM-CHOC-PEN) in Patients With Brain Tumors	Other	No	Drug: 4-Demethyl-4-cholestryloxycarbonylpenclomedine	Tumor Diameter|Overall Survival	DEKK-TEC, Inc.|Tulane University Medical Center, New Orleans, LA|Icahn School of Medicine at Mount Sinai|Detroit Clinical Research Center, Farmington Hills, Lansing and Owasso, MI|National Cancer Institute (NCI)|Ochsner Health System|The University of Texas Health Science Center, Houston	All	18 Years and older ¬† (Adult, Older Adult)	Phase 2	29	Industry|Other|NIH	Interventional	Allocation: N/A|Intervention Model: Single Group Assignment|Masking: None (Open Label)|Primary Purpose: Treatment	DTI-022|R44CA125871-03	2013-09-01	May 2016	2020-08-01	January 16, 2014	September 16, 2020	September 16, 2020	Tulane University Medical Center, New Orleans, Louisiana, United States|Detroit Clinical Research Centers, Lansing, Michigan, United States|The University of Texas Health Science Center, Houston, Texas, United States		https://ClinicalTrials.gov/show/NCT02038218
NCT00717197	Study of Capecitabine to Treat Recurrent High Grade Gliomas	Chemotherapy	Yes	Drug: Capecitabine	Percentage of Participants With Progression-free Survival.	University of Florida	All	18 Years and older ¬† (Adult, Older Adult)	Phase 2	30	Other	Interventional	Allocation: N/A|Intervention Model: Single Group Assignment|Masking: None (Open Label)|Primary Purpose: Treatment	HGG-001	July 2008	March 2012	May 2013	July 17, 2008	March 25, 2013	July 2, 2013	University of Florida, Gainesville, Florida, United States		https://ClinicalTrials.gov/show/NCT00717197
NCT01621542	Clinical Study of WT2725 in Patients With Advanced Malignancies	Targeted therapy	No	Biological: WT2725	Occurrence of Dose-limiting Toxicities and Adverse Events|Maximum Tolerated Dose (MTD) of WT2725 Based on the Evaluation of Dose-limiting Toxicity (DLT)|Antitumor Responses to WT2725 Based on the Immune-related Response Criteria (irRC)|Immune Response to WT2725	Sunovion|Sumitomo Dainippon Pharma Co., Ltd.	All	18 Years and older ¬† (Adult, Older Adult)	Phase 1	64	Industry	Interventional	Allocation: N/A|Intervention Model: Single Group Assignment|Masking: None (Open Label)|Primary Purpose: Treatment	D8350004	July 31, 2012	May 17, 2017	May 17, 2017	June 18, 2012	April 5, 2019	July 17, 2019	The University of Arizona Cancer Center - North Campus, Tucson, Arizona, United States|UC San Diego Moores Cancer Center, La Jolla, California, United States|The University of Chicago Medical Center, Chicago, Illinois, United States|Penn State Milton S. Hershey Medical Center, Hershey, Pennsylvania, United States|The University of Texas MD Anderson Cancer Center, Houston, Texas, United States|The…	Study Protocol: Final Protocol, https://ClinicalTrials.gov/ProvidedDocs/42/NCT01621542/Prot_000.pdf|"Study Protocol: Amendment history", https://ClinicalTrials.gov/ProvidedDocs/42/NCT01621542/Prot_001.pdf|"Statistical Analysis Plan", https://ClinicalTrials.gov/ProvidedDocs/42/NCT01621542/SAP_002.pdf	https://ClinicalTrials.gov/show/NCT01621542
